# Supplementary material for: Evolution and expression of the duck TRIM gene repertoire
Source: Front Immunol. 2023 Aug 9;14:1220081. doi: 10.3389/fimmu.2023.1220081 (PMC10445537; doi:10.3389/fimmu.2023.1220081)
Supplement: Supplementary Table 1 — TRIM and TRIM-like genes present in the domestic mallard duck (Anas platyrhynchos). [file Table_1.xlsx]

## Sheet: Sheet1
	Name	Annotation (NCBI/Ensembl)	GeneID (NCBI/Ensembl)	Chromosome location	TRIM Subfamily	Human ortholog	SMART predicted Domains	Previously published annotation	TPA BankIt Number (NCBI)
	TRIM1	MID2	101802046	Chr10	C-I	TRIM1	R-BB-BB-CC-FN3-PS		BK063476
	TRIM2	TRIM2	101790291	Chr4	C-VII	TRIM2	R-BB-BB-FIL-NHL-NHL-NHL		BK063477
	TRIM3	TRIM3	119716941	Chr1	C-VII	TRIM3	R-BB-BB-FIL-NHL-NHL		BK063478
	TRIM7	LOC101789720 (TRIM7)	101789720	Chr17	C-IV	TRIM7	R-BB-CC-PS	TRIM7.1a	BK063479
	TRIM8	TRIM8	101804612	Chr6	C-V	TRIM8	R-CC		BK063481
	TRIM9	TRIM9	101803111	Chr5	C-I	TRIM9	R-BB-BB-CC-FN3-S		BK063482
	TRIM13	TRIM13	101802794	Chr1	C-XI	TRIM13	R-BB-CC		BK063484
	TRIM14	TRIM14	101793362	Z	C-IV	TRIM14	BB-CC-CC-PS		BK063485
	TRIM18	MID1	101796423	Chr1	C-I	TRIM18	R-BB-BB-CC-FN3-PS		BK063486
	TRIM19.1	PML	113844857	Chr11	C-V	TRIM19	R-BB-DUF3583
	TRIM19.2	LOC101796105 (Protein PML)	101796105	Chr11	C-V	TRIM19	R-BB-BB-DUF3583-EXOIII
	TRIM23	TRIM23	101794054	Z	C-IX	TRIM23	R-BB-BB-CC-ARF		BK063487
	TRIM24	TRIM24	101802679	Chr1	C-VI	TRIM24	R-BB-BB-CC-PHD-BROMO		BK063488
	TRIM25	TRIM25	101791574	Chr19	C-IV	TRIM25	R-BB-BB-CC-PS	TRIM25b	BK063489
	TRIM28	TRIM28	ENSAPLT00040008335.1	Chr32●	C-VI	TRIM28	BB-BB-CC-PHD-BROMO		BK063492
	TRIM29	TRIM29	101802683	Chr25	C-V	TRIM29	BB-BB-CC	TRIM29c	BK063493
	TRIM32	TRIM32	101799144	Chr18	C-VII	TRIM32	R-BB-CC-NHL-NHL*-NHL-NHL*-NHL	TRIM32d	BK063494
	TRIM33	TRIM33	101795192	Chr27	C-VI	TRIM33	PHD-R-BB-CC-PHD-BROMO		BK063495
	TRIM35	TRIM35	101790163	Chr3	C-IV	TRIM35	R-BB-CC-PS		BK063496
	TRIM36	TRIM36	101791978	Z	C-I	TRIM36	R-BB-BB-CC-FN3-S*		BK063497
	TRIM37	TRIM37	101795200	Chr20	C-VIII	TRIM37	R-BB-CC-MATH-CC-CC		BK063498
	TRIM39	N/A	N/A	N/A	C-IV	TRIM39	R-BB-CC-PS		BK063466
	TRIM41	TRIM41	101792635	Chr17	C-IV	TRIM41	R-BB-CC-PS		BK063500
	TRIM42	TRIM42	101790093	Chr9	C-III	TRIM42	R-R-BB-CC-FN3		BK063502
	TRIM45	TRIM45	101801381	Chr1	C-X	TRIM45	R-BB-BB-CC-FIL		BK063503
	TRIM46	TRIM46	119713752	Chr26	C-I	TRIM46	R-BB-CC-FN3-S*		BK063504
	TRIM47	TRIM47	113845515	Chr19	C-IV	TRIM47	R-BB-BB-CC-PS		BK063505
	TRIM50	TRIM50	119713291	Chr20	C-IV	TRIM50	R-BB-CC-PS		BK063506
	TRIM54	TRIM54	119716393	Chr3	C-II	TRIM54	R-BB-CC		BK063507
	TRIM55	TRIM55	101799926	Chr2	C-II	TRIM55	R-BB-CC		BK063508
	TRIM59	TRIM59	101803860	Chr9	C-XI	TRIM59	R-BB-CC-TM		BK063509
	TRIM62	TRIM62	101795644	Chr22	C-IV	TRIM62	R-BB-CC-PS		BK063511
	TRIM63	TRIM63	119713599	Chr24	C-II	TRIM63	R-BB-CC		BK063512
	TRIM65	TRIM65	101798054	Chr19	C-IV	TRIM65	R-BB-CC-PS		BK063513
	TRIM66	TRIM66	101801868	Chr5	C-VI	TRIM66	R-R-BB-CC-PHD-BROMO		BK063514
	TRIM67	TRIM67	101804091	Chr3	C-I	TRIM67	R-BB-BB-CC-FN3-PS		BK063515
	TRIM71	TRIM71	101796941	Chr2	C-VII	TRIM71	R-BB-BB-CC-FIL-NHL-NHL-NHL-NHL-NHL-NHL-NHL		BK063516
	TRIM200	LOC119718713 (RNF39L)	119718713	Chr17	C-IV	N/A	R-CC-PS		BK063465
	TRIM201	LOC119712990 (TRIM7-L)	119712990	Chr17	C-IV	N/A	R-BB-CC-PS	TRIM7.2a	BK063480
	TRIM202	LOC101805457 (TRIM39-L)	101805457	Chr17	C-IV	N/A	R-BB-CC-PS	TRIM39.2a	BK063499
	TRIM203	LOC101791534 (Zinc protein RFP)	101791534	Chr17	C-IV	N/A	R-BB-CC-PS	TRIM27.2a
	TRIM205	LOC101791103 (Zinc protein RFP)	101791103	Chr17	C-IV	N/A	R-BB-CC-PS	TRIM27.1a	BK063491
	TRIM206	LOC101790919 (Zinc protein RFP)	101790919	Chr17	C-IV	N/A	R-BB-CC-PS	TRIM27La	BK063490
	TRIM207	LOC101791922 (TRIM10)	101791922	Chr17	C-IV	N/A	UC-PS	TRIM10a
	TRIM208	LOC110354628 (TRIM10-L)	110354628	Chr17	C-IV	N/A	UC-PS
	TRIM211	PPARGC1B	101790707	Ch14	C-IV	N/A	NA		BK063470
	TRIM212	LOC101804875 (TRIM39-L)	101804875	Chr20	C-IV	N/A	R-BB-CC*-PS		BK063501
	TRIM213	LOC113845682 (RFP-L)	113845682	Chr29	C-IV	N/A	R-CC-PS		BK063483
	TRIM215	LOC101789404 (Serine rich adhesin for platlets)	101789404	Chr4	C-XI	N/A	R-BB-CC		BK063510
	BSPRY	BSPRY	101793618	Chr18	UC	BSPRY	PS		BK063475
	FSD1	FSD1	ENSAPLT00040053695.1	Chr29?	C-I	FSD1	BB-FN3-PS		BK063469
	FSD1L	FSD1L	101795640	Z	C-I	FSD1L	BB-FN3-PS		BK063467
	FSD2	FSD2	101796456	11	C-I	FSD2	FN3-S		BK063468
	NHLRC1	NHLRC1	101796822	Chr2	C-VII	NHLRC1	R-NHL		BK063472
	RNF135	RNF135	106014788	Chr19	C-IV	RNF135	R-CC-PS		BK063471
	RNF207	RNF207	101790007	Chr22	C-V	RNF207	R-BB-BB-CC		BK063474
	RNF39R	N/A	N/A	N/A	C-IV	RNF39	R		BK063473
	Footnotes:
	BOLD – Denotes sequences used in this manuscript obtained from NCBI data, accession numbers for corresponding CDS found in Supplementary file 3.
	1 – Abbreviations are described as: R (RING), BB (B-box), CC (coiled coil), P (PRY), S(SPRY), FIL (Filamin domain), FN3 (fibronectin type III domain), PHD (Plant homeo Domain), BR (Bromodomain.), NHL (NCL-1, HT2A and Lin-41 repeats), ARF (ADP ribosylation factor-like), MATH (Meprin and TRAF homology domain), DUF3583 (Domain of unknown function 3583), EXOIII(Exonuclease III) and TM (Transmembrane)
	2 – Asterix (*) denotes domain was below threshold of prediction by SMART. Black dot (●) denotes location found in related species but not mallard duck (Anas platyrhynchos).
	3 – References for annotations: a.) Blaine et al. 2015 b.) Miranzo-Navarro and Magor 2014 c.) Li et al., 2023 e.) Wu et al. 2020.
