# Supplementary material for: Evolution and expression of the duck TRIM gene repertoire
Source: Front Immunol. 2023 Aug 9;14:1220081. doi: 10.3389/fimmu.2023.1220081 (PMC10445537; doi:10.3389/fimmu.2023.1220081)
Supplement: Supplementary Table 2 — TRIM and TRIM-like genes present in the chicken (Gallus gallus). [file Table_2.xlsx]

## Sheet: Sheet1
	Ortholog (Duck)	Name (chicken)	Annotation (NCBI)	GeneID (NCBI)	ProteinID (NCBI)	Identity to duck (%)	Previously published annotation
	TRIM1	TRIM1	TRIM1	422131	XP_004940642.3	97.53
	TRIM2	TRIM2	TRIM2	100857562	NP_001244243.1	99.04
	TRIM3	TRIM3	TRIM3	425131	XP_004939021.1	95.81
	TRIM7	TRIM7	TRIM7.1	417040	NP_001385147.1	95.17	TRIM7a, TRIM7.1b
	TRIM8	TRIM8	TRIM8	423864	NP_001026404.2	98.91
	TRIM9	TRIM9	TRIM9	423579	XP_015132237.1	100
	TRIM13	TRIM13	TRIM13	418872	XP_015131811.2	94.61
	TRIM14	TRIM14	TRIM14	427282	NP_001026602.2	81.99
	TRIM18	TRIM18	MID1	373920	NP_001384590.1	99.55
	TRIM19.1	TRIM19.1	PML	415302	XP_015134517.2	74.54
	TRIM19.2	TRIM19.2	PMLL	100857563	XP_040562550.1	54.72
	TRIM23	TRIM23	TRIM23	427164	XP_424752.3	96.91
	TRIM24	TRIM24	TRIM24	418106	XP_015143032.2	91.67
	TRIM25	TRIM25	TRIM25	417401	NP_001305387.1	70.54	TRIM25c
	TRIM28	TRIM28	TRIM28	107050474	NP_001305930.2	69.52
	TRIM29	TRIM29	TRIM29	419754	XP_015153673.1	97.63
	TRIM32	TRIM32	TRIM32	101748429	XP_040505171.1	95.53
	TRIM33	TRIM33	TRIM33	419883	NP_001366055.1	97.49
	TRIM35	TRIM35	TRIM35	771180	XP_004935921.1	78.03
	TRIM36	TRIM36	TRIM36	426811	XP_040512100.1	90.38
	TRIM37	TRIM37	TRIM37	417628	NP_001006224.2	96.04
	TRIM39	TRIM39				60.08		* Not found in NCBI or Ensembl June 2023
	TRIM41	TRIM41	TRIM41	417043	NP_001025843.1	88.1
	TRIM42	TRIM42	TRIM42	424818	XP_422632.5	81.02
	TRIM45	TRIM45	TRIM45	769776	XP_040516325.1	82.78
	TRIM46	TRIM46				84		* Not found in NCBI or Ensembl June 2023
	TRIM47	TRIM47	TRIM47	770100	XP_040542204.1	80.88
	TRIM50	TRIM50	TRIM50	417461	XP_015151390.2	90.49
	TRIM54	TRIM54	TRIM54	107053153	XP_015140486.2	93.68
	TRIM55	TRIM55	TRIM55	420166	NP_001186333.1	94.9
	TRIM59	TRIM59	TRIM59	425013	NP_001026491.1	80.15
	TRIM62	TRIM62	TRIM62	429807	XP_015152721.2	99.16	TRIM62d
	TRIM63	TRIM63	TRIM63	426754	XP_015153240.2	87.6
	TRIM65	TRIM65	TRIM65	417367	XP_415625.3	68.98	TRIM41a
	TRIM66	TRIM66	TRIM66	423056	XP_040529288.1	84.42
	TRIM67	TRIM67	TRIM67	100857188	XP_025004963.1	90.5
	TRIM71	TRIM71	TRIM71	428445	NP_001032352.2	91.51
	TRIM200	N/A	N/A	N/A	N/A	N/A
	TRIM201	TRIM201	TRIM7.2	425772	NP_001092824.2	96.69	TRIM7a, TRIM7.2b
	TRIM202	TRIM202	TRIM39.2	417041	NP_001006196.3	78.76	TRIM39a, TRIM39.2b, TRIM39e
	TRIM203	TRIM203	TRIM27.2	430359	NP_001092829.1	80.88	TRIMXa, TRIM27.2b
	N/A	TRIM204	TRIM39.1	101747534	NP_001299812.1	N/A	TRIM39.1b, BRa
	TRIM205	TRIM205	TRIM27.1	417042	NP_001025842.2	79.88	TRIM27a, TRIM27.1b
	TRIM206	N/A	N/A	N/A	N/A	N/A
	TRIM207	TRIM207	BTN1	768783	XP_015150487.1	82.64	B30.2-1a, BTN1b
	TRIM208	TRIM208	TRIM10	100858749	XP_040504620.1	68.8	B30.2-2a, BTN2b
	N/A	TRIM210	LOC416146 (MID2-L)	416146	NP_001376669.2	N/A	TRIMXM_414477.2f
	TRIM211	TRIM211	LOC416147 (TRIM25-L)	416147	NP_001376668.2	N/A	TRIM25Lf
	TRIM212	TRIM212	TRIM39	770718	XP_001232970.5	81.3
	TRIM213	N/A	N/A	N/A	N/A	N/A
	TRIM215	TRIM215	LOC422426	422426	XP_015140854.2	67.29	TRIM59Lf
	BSPRY	BSPRY	BSPRY	417272	XP_415546.4	85.63
	FSD1L	FSD1L	FSD1L	427302	XP_004949409.1	73.61
	FSD2	FSD2	FSD2	427503	XP_046755109.1	87.72
	FSD1	FSD1	LOC107051263 (FSD1L)	107051263	XP_025000152.1	91.62
	NHLRC1	NHLRC1	NHLRC1	428477	XP_040519561.1	79.16
	RNF39R	RNF39R				48.92		* Not found in NCBI or Ensembl June 2023
	RNF135	N/A	N/A	N/A	N/A	N/A
	RNF207	RNF207	RNF207	419374	XP_417536.2	91.32
	1 – References for annotations: a.) Ruby et al. 2005. b.) Shiina et al., 2007. c.) Rajsbaum et al., 2012. d.) Wang et al., 2018 e.) Pan et al., 2011 f.) Sardiello et al., 2008.
