# Supplementary material for: Evolution and expression of the duck TRIM gene repertoire
Source: Front Immunol. 2023 Aug 9;14:1220081. doi: 10.3389/fimmu.2023.1220081 (PMC10445537; doi:10.3389/fimmu.2023.1220081)
Supplement: Supplementary File 1 — Project numbers, tissue and data included from the NCBI SRA database. [file DataSheet_1.xlsx]

## Sheet: transcriptome assembly duck
SRA accession	Project#	Sample name	Type	Tissue	Reference
SRR064714	SRP003365	duck_spleen_lane_1	control	spleen	Huang et al. 2013
SRR064716	SRP003365	duck_spleen_lane_2	control	spleen	Huang et al. 2013
SRR064718	SRP003365	duck_liver_lane_1	control	liver	Huang et al. 2013
SRR064720	SRP003365	duck_liver_lane_2	control	liver	Huang et al. 2013
SRR10176883	PRJNA573985	KH5		kindey
SRR10176884	PRJNA573985	KH3		kindey
SRR10176885	PRJNA573985	HF3		heart
SRR10176886	PRJNA573985	HF1		heart
SRR10176887	PRJNA573985	KH1		kindey
SRR10176888	PRJNA573985	KF5		kindey
SRR10176889	PRJNA573985	KF3		kindey
SRR10176890	PRJNA573985	KF1		kindey
SRR10176891	PRJNA573985	HH5		heart
SRR10176892	PRJNA573985	HH3		heart
SRR10176893	PRJNA573985	HH1		heart
SRR10176894	PRJNA573985	HF5		heart
SRR10176895	PRJNA573985	SH5		spleen
SRR10176896	PRJNA573985	SH3		spleen
SRR10176897	PRJNA573985	SH1		spleen
SRR10176898	PRJNA573985	SF5		spleen
SRR10176899	PRJNA573985	SF3		spleen
SRR10176900	PRJNA573985	SF1		spleen
SRR11261962	PRJNA610706	Sample_60h_C	control	fibroblast	Pan et al. 2020
SRR11261963	PRJNA610706	Sample_48h_C	control	fibroblast	Pan et al. 2020
SRR11261964	PRJNA610706	Sample_36h_C	control	fibroblast	Pan et al. 2020
SRR11261965	PRJNA610706	Sample_24h_C	control	fibroblast	Pan et al. 2020
SRR11261966	PRJNA610706	Sample_12h_C	control	fibroblast	Pan et al. 2020
SRR11516784	PRJNA624183	mock_3	control	fibroblast	Pan et al. 2020
SRR11516785	PRJNA624183	mock_2	control	fibroblast	Pan et al. 2020
SRR11516786	PRJNA624183	mock_1	control	fibroblast	Pan et al. 2020
SRR11921662	PRJNA636121	Duck_M_RK_Adult	male	kidney	Li et al. 2021
SRR11921663	PRJNA636121	Duck_M_RB_Adult	male	brain	Li et al. 2021
SRR11921664	PRJNA636121	Duck_M_LT_Adult	male	testis	Li et al. 2021
SRR11921665	PRJNA636121	Duck_M_LK_Adult	male	kidney	Li et al. 2021
SRR11921666	PRJNA636121	Duck_M_LB_Adult	male	brain	Li et al. 2021
SRR11921667	PRJNA636121	Duck_F_RK_Adult	female	kidney	Li et al. 2021
SRR11921668	PRJNA636121	Duck_F_RB_Adult	female	brain	Li et al. 2021
SRR11921669	PRJNA636121	Duck_F_Ovo_Adult	female	ovary	Li et al. 2021
SRR11921670	PRJNA636121	Duck_M_RT_Adult	male	testis	Li et al. 2021
SRR11921671	PRJNA636121	Duck_F_LK_Adult	female	kidney	Li et al. 2021
SRR11921672	PRJNA636121	Duck_F_LB_Adult	female	brain	Li et al. 2021
SRR1295590	PRJNA248056	PD3	pekin	adipose	Chen et al. 2015
SRR1295593	PRJNA248056	PD4	pekin	adipose	Chen et al. 2015
SRR1295594	PRJNA248056	PD5	pekin	adipose	Chen et al. 2015
SRR1610922	PRJNA263681	JB1	B strain	intestine	Zhu et al. 2015
SRR1610923	PRJNA263681	JB2	B stain	intestine	Zhu et al. 2015
SRR1610924	PRJNA263681	JF1	F strain	intestine	Zhu et al. 2015
SRR1610925	PRJNA263681	JF2	F strain	intestine	Zhu et al. 2015
SRR1610926	PRJNA263681	JB1	B strain	muscle	Zhu et al. 2015
SRR1610927	PRJNA263681	JB2	B strain	muscle	Zhu et al. 2015
SRR1610928	PRJNA263681	JF1	F strain	muscle	Zhu et al. 2015
SRR1610929	PRJNA263681	JF2	F strain	muscle	Zhu et al. 2015
SRR16573636	PRJNA773993	DEF_UN_3	9-day-old DEF	Fibroblast	Wu et al. 2022
SRR16573637	PRJNA773993	DEF_UN_2	9-day-old DEF	Fibroblast	Wu et al. 2022
SRR16573638	PRJNA773993	DEF_UN_1	9-day-old DEF	Fibroblast	Wu et al. 2022
SRR1796022	PRJNA271731	APLFG1	female	ovary	Harrison et al. 2015
SRR1796023	PRJNA271731	APLFG2	female	ovary	Harrison et al. 2015
SRR1796024	PRJNA271731	APLFG3	female	ovary	Harrison et al. 2015
SRR1796025	PRJNA271731	APLFG4	female	ovary	Harrison et al. 2015
SRR1796026	PRJNA271731	APLFG5	female	ovary	Harrison et al. 2015
SRR1796027	PRJNA271731	APLFS1	female	spleen	Harrison et al. 2015
SRR1796028	PRJNA271731	APLFS2	female	spleen	Harrison et al. 2015
SRR1796029	PRJNA271731	APLFS3	female	spleen	Harrison et al. 2015
SRR1796030	PRJNA271731	APLFS4	female	spleen	Harrison et al. 2015
SRR1796031	PRJNA271731	APLFS5	female	spleen	Harrison et al. 2015
SRR1796032	PRJNA271731	APLMG1	male	testis	Harrison et al. 2015
SRR1796033	PRJNA271731	APLMG2	male	testis	Harrison et al. 2015
SRR1796034	PRJNA271731	APLMG3	male	testis	Harrison et al. 2015
SRR1796035	PRJNA271731	APLMG4	male	testis	Harrison et al. 2015
SRR1796036	PRJNA271731	APLMG5	male	testis	Harrison et al. 2015
SRR1796037	PRJNA271731	APLMS1	male	spleen	Harrison et al. 2015
SRR1796038	PRJNA271731	APLMS2	male	spleen	Harrison et al. 2015
SRR1796039	PRJNA271731	APLMS3	male	spleen	Harrison et al. 2015
SRR1796040	PRJNA271731	APLMS4	male	spleen	Harrison et al. 2015
SRR1796041	PRJNA271731	APLMS5	male	spleen	Harrison et al. 2015
SRR22265565	PRJNA900632	Normal F-SA2	control	subcutaneous adipose
SRR22265566	PRJNA900632	Normal F-SA1	control	subcutaneous adipose
SRR22265567	PRJNA900632	Normal F-AA3	control	abdominal adipose
SRR22265569	PRJNA900632	Normal F-AA1	control	abdominal adipose
SRR22265579	PRJNA900632	Normal F-L2	control	liver
SRR22265580	PRJNA900632	Normal F-L1	control	liver
SRR6318552	PRJNA419583	SMM1_brain	SM	brain	Zhang et al. 2018
SRR6318553	PRJNA419583	JDM1_brain	JD	brain	Zhang et al. 2018
SRR6318554	PRJNA419583	GYM1_brain	GY	brain	Zhang et al. 2018
SRR6318555	PRJNA419583	SXM1_brain	SX	brain	Zhang et al. 2018
SRR6318556	PRJNA419583	MLM1_breast_muscle	MLK	muscle	Zhang et al. 2018
SRR6318557	PRJNA419583	CVM1_breast_muscle	CV	muscle	Zhang et al. 2018
SRR6318558	PRJNA419583	PKM1_breast_muscle	PK	muscle	Zhang et al. 2018
SRR6318564	PRJNA419583	SMM1_breast_muscle	SM	muscle	Zhang et al. 2018
SRR6318565	PRJNA419583	JDM1_breast_muscle	JD	muscle	Zhang et al. 2018
SRR6318566	PRJNA419583	SXM1_breast_muscle	SX	muscle	Zhang et al. 2018
SRR6318567	PRJNA419583	GYM1_breast_muscle	GY	muscle	Zhang et al. 2018
SRR6318569	PRJNA419583	PKM1_liver	PK	liver	Zhang et al. 2018
SRR6318570	PRJNA419583	CVM1_liver	CV	liver	Zhang et al. 2018
SRR6318571	PRJNA419583	MLM1_liver	ML	liver	Zhang et al. 2018
SRR6318572	PRJNA419583	JDM1_liver	JD	liver	Zhang et al. 2018
SRR6318573	PRJNA419583	SMM1_liver	SM	liver	Zhang et al. 2018
SRR6318574	PRJNA419583	SXM1_liver	SX	liver	Zhang et al. 2018
SRR6318575	PRJNA419583	GYM1_liver	GY	liver	Zhang et al. 2018
SRR6318578	PRJNA419583	PKM1_brain	PK	brain	Zhang et al. 2018
SRR6318586	PRJNA419583	MLM1_brain	ML	brain	Zhang et al. 2018
SRR6318587	PRJNA419583	CVM1_brain	CV	brain	Zhang et al. 2018
SRR6760943	PRJNA434353	duck_replicate2	duck cell line for assembly	fibroblast
SRR6760944	PRJNA434353	duck_replicate1	duck cell line for assembly	fibroblast
SRR6760965	PRJNA434353	duck_replicate4	duck cell line for assembly	fibroblast
SRR6760966	PRJNA434353	duck_replicate3	duck cell line for assembly	fibroblast
SRR7127376	PRJNA459507	PekAL117	Pekin male fed ad libitum	liver	Hérault et al. 2021
SRR7127377	PRJNA459507	PekAL113	Pekin male fed ad libitum	liver	Hérault et al. 2021
SRR7127382	PRJNA459507	PekAL93	Pekin male fed ad libitum	liver	Hérault et al. 2021
SRR7127383	PRJNA459507	PekAL89	Pekin male fed ad libitum	liver	Hérault et al. 2021
SRR7127384	PRJNA459507	PekAL85	Pekin male fed ad libitum	liver	Hérault et al. 2021
SRR7127385	PRJNA459507	PekAL81	Pekin male fed ad libitum	liver	Hérault et al. 2021
SRR7127386	PRJNA459507	PekAL109	Pekin male fed ad libitum	liver	Hérault et al. 2021
SRR7127387	PRJNA459507	PekAL105	Pekin male fed ad libitum	liver	Hérault et al. 2021
SRR7127388	PRJNA459507	PekAL101	Pekin male fed ad libitum	liver	Hérault et al. 2021
SRR7127389	PRJNA459507	PekAL97	Pekin male fed ad libitum	liver	Hérault et al. 2021
SRR7811367	PRJNA489980	Cduo3	control	intestine
SRR7811369	PRJNA489980	Cjej3	control	intestine
SRR7811371	PRJNA489980	Cjej2	control	intestine
SRR7811372	PRJNA489980	Cduo1	control	intestine
SRR7811373	PRJNA489980	Cduo2	control	intestine
SRR7811378	PRJNA489980	Cile1	control	intestine
SRR7811379	PRJNA489980	Cile2	control	intestine
SRR7811381	PRJNA489980	Cile3	control	intestine
SRR7811382	PRJNA489980	Cjej1	control	intestine
SRR797835	PRJNA194464	control-3C307-lung	control	lung	Huang et al. 2013; Zhu et al. 2021
SRR797839	PRJNA194465	HuB65-1H329-lung	Infected HuB65	lung	Huang et al. 2013
SRR797840	PRJNA194466	HuB65-2H333-lung	Infected HuB65	lung	Huang et al. 2013
SRR797836	PRJNA194467	HuB49-1S312-Lung	Infected HuB49	spleen	Huang et al. 2013
SRR797837	PRJNA194468	HuB49-2S318-Lung	Infected HuB49	lung	Huang et al. 2013
SRR797838	PRJNA194469	HuB49-3S315-Lung	Infected HuB49	lung	Huang et al. 2013
SRR797841	PRJNA194470	HuB65-3H326-Lung	Infected HuB65	lung	Huang et al. 2013
SRR8053813	PRJNA496401	small YR-ovary 3	small yolk ratio - shaoxin	ovary	Du et al. 2019
SRR8053814	PRJNA496401	big YR-ovary 3	big yolk ratio - shaoxin	ovary	Du et al. 2019
SRR8053815	PRJNA496401	small YR-ovary 1	small yolk ratio - shaoxin	ovary	Du et al. 2019
SRR8053816	PRJNA496401	big YR-ovary 1	big yolk ratio - shaoxin	ovary	Du et al. 2019
SRR8053817	PRJNA496401	small YR-liver 1	small yolk ratio - shaoxin	liver	Du et al. 2019
SRR8053818	PRJNA496401	big YR-liver 1	big yolk ratio - shaoxin	liver	Du et al. 2019
SRR8053819	PRJNA496401	small YR-liver 2	small yolk ratio - shaoxin	liver	Du et al. 2019
SRR8053820	PRJNA496401	big YR-liver 2	big yolk ratio - shaoxin	liver	Du et al. 2019
SRR8053821	PRJNA496401	big YR-liver 3	big yolk ratio - shaoxin	liver	Du et al. 2019
SRR8053822	PRJNA496401	small YR-ovary 2	small yolk ratio - shaoxin	ovary	Du et al. 2019
SRR8053823	PRJNA496401	big YR-ovary 2	big yolk ratio - shaoxin	ovary	Du et al. 2019
SRR8053824	PRJNA496401	small YR-liver 3	small yolk ratio - shaoxin	liver	Du et al. 2019
SRR16103914	PRJNA767080	Intestine_Mock_1dpi_1	control	Intestine	Campbell et al. 2021
SRR16103915	PRJNA767080	Intestine_BC500_3dpi_3	Infected BC500	Intestine	Campbell et al. 2021
SRR16103916	PRJNA767080	Spleen_VN1203_3dpi_4	Infected VN1203	Spleen	Campbell et al. 2021
SRR16103917	PRJNA767080	Spleen_VN1203_3dpi_3	Infected VN1203	Spleen	Campbell et al. 2021
SRR16103918	PRJNA767080	Spleen_VN1203_3dpi_2	Infected VN1203	Spleen	Campbell et al. 2021
SRR16103919	PRJNA767080	Spleen_VN1203_3dpi_1	Infected VN1203	Spleen	Campbell et al. 2021
SRR16103920	PRJNA767080	Spleen_VN1203_2dpi_4	Infected VN1203	Spleen	Campbell et al. 2021
SRR16103921	PRJNA767080	Intestine_BC500_3dpi_2	Infected BC500	Intestine	Campbell et al. 2021
SRR16103922	PRJNA767080	Spleen_VN1203_2dpi_3	Infected VN1203	Spleen	Campbell et al. 2021
SRR16103923	PRJNA767080	Spleen_VN1203_2dpi_2	Infected VN1203	Spleen	Campbell et al. 2021
SRR16103924	PRJNA767080	Spleen_VN1203_2dpi_1	Infected VN1203	Spleen	Campbell et al. 2021
SRR16103925	PRJNA767080	Spleen_VN1203_1dpi_4	Infected VN1203	Spleen	Campbell et al. 2021
SRR16103926	PRJNA767080	Spleen_VN1203_1dpi_3	Infected VN1203	Spleen	Campbell et al. 2021
SRR16103927	PRJNA767080	Spleen_VN1203_1dpi_2	Infected VN1203	Spleen	Campbell et al. 2021
SRR16103928	PRJNA767080	Spleen_VN1203_1dpi_1	Infected VN1203	Spleen	Campbell et al. 2021
SRR16103929	PRJNA767080	Intestine_BC500_3dpi_1	Infected BC500	Intestine	Campbell et al. 2021
SRR16103930	PRJNA767080	Spleen_Mock_3dpi_3	control	Spleen	Campbell et al. 2021
SRR16103931	PRJNA767080	Spleen_Mock_3dpi_2	control	Spleen	Campbell et al. 2021
SRR16103932	PRJNA767080	Spleen_Mock_3dpi_1	control	Spleen	Campbell et al. 2021
SRR16103933	PRJNA767080	Spleen_Mock_2dpi_2	control	Spleen	Campbell et al. 2021
SRR16103934	PRJNA767080	Spleen_Mock_1dpi_3	control	Spleen	Campbell et al. 2021
SRR16103935	PRJNA767080	Spleen_Mock_1dpi_2	control	Spleen	Campbell et al. 2021
SRR16103936	PRJNA767080	Spleen_Mock_1dpi_1	control	Spleen	Campbell et al. 2021
SRR16103937	PRJNA767080	Spleen_BC500_3dpi_3	Infected BC500	Spleen	Campbell et al. 2021
SRR16103938	PRJNA767080	Spleen_BC500_3dpi_2	Infected BC500	Spleen	Campbell et al. 2021
SRR16103939	PRJNA767080	Spleen_BC500_3dpi_1	Infected BC500	Spleen	Campbell et al. 2021
SRR16103940	PRJNA767080	Intestine_BC500_2dpi_3	Infected BC500	Intestine	Campbell et al. 2021
SRR16103941	PRJNA767080	Spleen_BC500_2dpi_3	Infected BC500	Spleen	Campbell et al. 2021
SRR16103942	PRJNA767080	Spleen_BC500_2dpi_2	Infected BC500	Spleen	Campbell et al. 2021
SRR16103943	PRJNA767080	Spleen_BC500_2dpi_1	Infected BC500	Spleen	Campbell et al. 2021
SRR16103944	PRJNA767080	Spleen_BC500_1dpi_3	Infected BC500	Spleen	Campbell et al. 2021
SRR16103945	PRJNA767080	Spleen_BC500_1dpi_2	Infected BC500	Spleen	Campbell et al. 2021
SRR16103946	PRJNA767080	Spleen_BC500_1dpi_1	Infected BC500	Spleen	Campbell et al. 2021
SRR16103947	PRJNA767080	Lung_Mock_3dpi_3	control	Lung	Campbell et al. 2021
SRR16103948	PRJNA767080	Lung_Mock_3dpi_2	control	Lung	Campbell et al. 2021
SRR16103949	PRJNA767080	Lung_Mock_3dpi_1	control	Lung	Campbell et al. 2021
SRR16103950	PRJNA767080	Lung_Mock_2dpi_2	control	Lung	Campbell et al. 2021
SRR16103951	PRJNA767080	Intestine_BC500_2dpi_2	Infected BC500	Intestine	Campbell et al. 2021
SRR16103952	PRJNA767080	Lung_Mock_1dpi_3	control	Lung	Campbell et al. 2021
SRR16103953	PRJNA767080	Lung_Mock_1dpi_2	control	Lung	Campbell et al. 2021
SRR16103954	PRJNA767080	Lung_Mock_1dpi_1	control	Lung	Campbell et al. 2021
SRR16103955	PRJNA767080	Lung_VN1203_3dpi_4	Infected VN1203	Lung	Campbell et al. 2021
SRR16103956	PRJNA767080	Lung_VN1203_3dpi_2	Infected VN1203	Lung	Campbell et al. 2021
SRR16103957	PRJNA767080	Lung_VN1203_3dpi_1	Infected VN1203	Lung	Campbell et al. 2021
SRR16103958	PRJNA767080	Lung_VN1203_2dpi_4	Infected VN1203	Lung	Campbell et al. 2021
SRR16103959	PRJNA767080	Lung_VN1203_3dpi_3	Infected VN1203	Lung	Campbell et al. 2021
SRR16103960	PRJNA767080	Lung_VN1203_2dpi_3	Infected VN1203	Lung	Campbell et al. 2021
SRR16103961	PRJNA767080	Lung_VN1203_2dpi_2	Infected VN1203	Lung	Campbell et al. 2021
SRR16103962	PRJNA767080	Intestine_BC500_2dpi_1	Infected BC500	Intestine	Campbell et al. 2021
SRR16103963	PRJNA767080	Lung_VN1203_2dpi_1	Infected VN1203	Lung	Campbell et al. 2021
SRR16103964	PRJNA767080	Lung_VN1203_1dpi_3	Infected VN1203	Lung	Campbell et al. 2021
SRR16103965	PRJNA767080	Lung_VN1203_1dpi_2	Infected VN1203	Lung	Campbell et al. 2021
SRR16103966	PRJNA767080	Lung_VN1203_1dpi_1	Infected VN1203	Lung	Campbell et al. 2021
SRR16103967	PRJNA767080	Lung_VN1203_1dpi_4	Infected VN1203	Lung	Campbell et al. 2021
SRR16103968	PRJNA767080	Lung_BC500_3dpi_3	Infected BC500	Lung	Campbell et al. 2021
SRR16103969	PRJNA767080	Lung_BC500_3dpi_2	Infected BC500	Lung	Campbell et al. 2021
SRR16103970	PRJNA767080	Lung_BC500_3dpi_1	Infected BC500	Lung	Campbell et al. 2021
SRR16103971	PRJNA767080	Lung_BC500_2dpi_3	Infected BC500	Lung	Campbell et al. 2021
SRR16103972	PRJNA767080	Intestine_BC500_1dpi_3	Infected BC500	Intestine	Campbell et al. 2021
SRR16103973	PRJNA767080	Lung_BC500_2dpi_1	Infected BC500	Lung	Campbell et al. 2021
SRR16103974	PRJNA767080	Lung_BC500_1dpi_3	Infected BC500	Lung	Campbell et al. 2021
SRR16103975	PRJNA767080	Lung_BC500_2dpi_2	Infected BC500	Lung	Campbell et al. 2021
SRR16103976	PRJNA767080	Lung_BC500_1dpi_2	Infected BC500	Lung	Campbell et al. 2021
SRR16103977	PRJNA767080	Lung_BC500_1dpi_1	Infected BC500	Lung	Campbell et al. 2021
SRR16103978	PRJNA767080	Intestine_Mock_3dpi_3	control	Intestine	Campbell et al. 2021
SRR16103979	PRJNA767080	Intestine_Mock_3dpi_2	control	Intestine	Campbell et al. 2021
SRR16103980	PRJNA767080	Intestine_Mock_3dpi_1	control	Intestine	Campbell et al. 2021
SRR16103981	PRJNA767080	Intestine_Mock_2dpi_2	control	Intestine	Campbell et al. 2021
SRR16103982	PRJNA767080	Intestine_Mock_1dpi_3	control	Intestine	Campbell et al. 2021
SRR16103983	PRJNA767080	Intestine_Mock_1dpi_2	control	Intestine	Campbell et al. 2021
SRR16103984	PRJNA767080	Intestine_BC500_1dpi_2	control	Intestine	Campbell et al. 2021
SRR16103985	PRJNA767080	Intestine_BC500_1dpi_1	control	Intestine	Campbell et al. 2021
Campbell LK, Fleming-Canepa X, Webster RG, Magor KE. 2021. Tissue Specific Transcriptome Changes Upon Influenza A Virus Replication in the Duck. Frontiers in Immunology. 12(4653).
Chen L, Luo J, Li JX, Li JJ, Wang DQ, Tian Y, Lu LZ. 2015. Transcriptome analysis of adiposity in domestic ducks by transcriptomic comparison with their wild counterparts. Anim Genet. 46(3):299-307.
Du X, Ren JD, Xu XQ, Chen GH, Huang Y, Du JP, Tao ZR, Cai ZX, Lu LZ, Yang H. 2019. Comparative transcriptome analysis reveals genes related to the yolk ratio of duck eggs. Animal Genetics. 50(5):484-492.
Harrison PW, Wright AE, Zimmer F, Dean R, Montgomery SH, Pointer MA, Mank JE. 2015. Sexual selection drives evolution and rapid turnover of male gene expression. Proc Natl Acad Sci U S A. 112(14):4393-4398.
Hérault F, Baéza E, Diot C. 2021. RNA-Seq transcriptome data of the liver of common Pekin, Muscovy, mule and Hinny ducks fed ad libitum or overfed. Data Brief. 39:107516.
Huang Y, Li Y, Burt DW, Chen H, Zhang Y, Qian W, Kim H, Gan S, Zhao Y, Li J et al. 2013. The duck genome and transcriptome provide insight into an avian influenza virus reservoir species. Nat Genet. 45(7):776-783.
Li J, Zhang J, Liu J, Zhou Y, Cai C, Xu L, Dai X, Feng S, Guo C, Rao J et al. 2021. A new duck genome reveals conserved and convergently evolved chromosome architectures of birds and mammals. GigaScience. 10(1):giaa142.
Pan Y, Cheng A, Zhang X, Wang M, Chen S, Zhu D, Liu M, Zhao X, Yang Q, Wu Y et al. 2020. Transcriptome analysis of duck embryo fibroblasts for the dynamic response to duck tembusu virus infection and dual regulation of apoptosis genes. Aging (Albany NY). 12(17):17503-17527.
Zhang Z, Jia Y, Almeida P, Mank JE, van Tuinen M, Wang Q, Jiang Z, Chen Y, Zhan K, Hou S et al. 2018. Whole-genome resequencing reveals signatures of selection and timing of duck domestication. GigaScience. 7(4).
Zhu F, Yuan JM, Zhang ZH, Hao JP, Yang YZ, Hu SQ, Yang FX, Qu LJ, Hou ZC. 2015. De novo transcriptome assembly and identification of genes associated with feed conversion ratio and breast muscle yield in domestic ducks. Anim Genet. 46(6):636-645.

## Sheet: transcriptome assembly chicken
SRA accession	Project#	Sample name	Type	Tissue	Reference
SRR12927750	PRJNA672731	Liver-CB		Liver	1
SRR12927751	PRJNA672731	Kidney-CB		Kidney	1
SRR12927753	PRJNA672731	Ileum-CB		Ileum	1
SRR12927755	PRJNA672731	Trachea-CB		Trachea	1
SRR12927756	PRJNA672731	Trachea-CA		Trachea	1
SRR12927757	PRJNA672731	Thymus-CC		Thymus	1
SRR12927758	PRJNA672731	Thymus-CB		Thymus	1
SRR12927759	PRJNA672731	Testis-CB		Testis	1
SRR12927760	PRJNA672731	Spleen-M2		Spleen	1
SRR12927761	PRJNA672731	Spleen-CD		Spleen	1
SRR12927763	PRJNA672731	Muscle-M2		Muscle	1
SRR12927764	PRJNA672731	Muscle-M1		Muscle	1
SRR12927766	PRJNA672731	Muscle-CD		Muscle	1
SRR12927767	PRJNA672731	Muscle-CC		Muscle	1
SRR12927771	PRJNA672731	Liver-CC		Liver	1
SRR12927782	PRJNA672731	Thymus-CD		Thymus	1
SRR12927784	PRJNA672731	Kidney-CD		Kidney	1
SRR12927787	PRJNA672731	Ileum-CD		Ileum	1
SRR12927789	PRJNA672731	Gizzard-CD		Gizzard	1
SRR12927794	PRJNA672731	BoneMarrow-CD		BoneMarrow	1
SRR12927796	PRJNA672731	Cecum-CC		Cecum	1
SRR12927797	PRJNA672731	Cecum-CB		Cecum	1
SRR12927801	PRJNA672731	Ovary-CD		Ovary	1
SRR12927802	PRJNA672731	BoneMarrow-CD		BoneMarrow	1
SRR12927807	PRJNA672731	Gizzard-CD		Gizzard	1
SRR12927812	PRJNA672731	Colon-CD		Colon	1
SRR12927813	PRJNA672731	Cecum-CD		Cecum	1
SRR12927815	PRJNA672731	Ovary-CC		Ovary	1
SRR12927817	PRJNA672731	Jejunum-CC		Jejunum	1
SRR12927819	PRJNA672731	Jejunum-CA		Jejunum	1
SRR12927820	PRJNA672731	Heart-CC		Heart	1
SRR12927821	PRJNA672731	Esophagus-CC		Esophagus	1
SRR12927822	PRJNA672731	Duodenum-CC		Duodenum	1
SRR12927823	PRJNA672731	BrainCortex-CC		BrainCortex	1
SRR12927824	PRJNA672731	Colon-CC		Colon	1
SRR12927825	PRJNA672731	Cecum-CC		Cecum	1
SRR12927826	PRJNA672731	Esophagus-CB		Esophagus	1
SRR12927827	PRJNA672731	Esophagus-CA		Esophagus	1
SRR12927828	PRJNA672731	Spleen-M2		Spleen	1
SRR12927829	PRJNA672731	Muscle-M2		Muscle	1
SRR12927831	PRJNA672731	Muscle-M1		Muscle	1
SRR12927832	PRJNA672731	Spleen-CD		Spleen	1
SRR12927833	PRJNA672731	Muscle-CD		Muscle	1
SRR12927835	PRJNA672731	Liver-CD		Liver	1
SRR12927839	PRJNA672731	Spleen-CC		Spleen	1
SRR12927840	PRJNA672731	Muscle-CC		Muscle	1
SRR12927842	PRJNA672731	Lung-CC		Lung	1
SRR12927843	PRJNA672731	Liver-CC		Liver	1
SRR12927845	PRJNA672731	Cerebellum-CC		Cerebellum	1
SRR12927847	PRJNA672731	Trachea-CB		Trachea	1
SRR12927849	PRJNA672731	Testis-CB		Testis	1
SRR12927850	PRJNA672731	Spleen-CB		Spleen	1
SRR12927851	PRJNA672731	Lung-CB		Lung	1
SRR12927853	PRJNA672731	Trachea-CA		Trachea	1
SRR12927855	PRJNA672731	Testis-CA		Testis	1
SRR12927856	PRJNA672731	Lung-CA		Lung	1
SRR12927859	PRJNA672731	BrainCortex-M2		BrainCortex	1
SRR12927860	PRJNA672731	Cerebellum-M2		Cerebellum	1
SRR12927863	PRJNA672731	Duodenum-CA		Duodenum	1
SRR12927865	PRJNA672731	Duodenum-CB		Duodenum	1
SRR12927866	PRJNA672731	Colon-CA		Colon	1
SRR12927867	PRJNA672731	Cecum-CA		Cecum	1
SRR16093230	PRJNA766496	Trachea_3days_PBS_rep.1		trachea
SRR16093236	PRJNA766496	Kidney_21days_PBS_rep.3		kidney
SRR16093237	PRJNA766496	Kidney_21days_PBS_rep.2		kidney
SRR16093242	PRJNA766496	Kidney_21days_PBS_rep.1		kidney
SRR16093247	PRJNA766496	Kidney_14days_PBS_rep.3		kidney
SRR16093250	PRJNA766496	Kidney_14days_PBS_rep.2		kidney
SRR16093251	PRJNA766496	Kidney_14days_PBS_rep.1		kidney
SRR16093260	PRJNA766496	Trachea_3days_PBS_rep.3		trachea
SRR16093261	PRJNA766496	Trachea_3days_PBS_rep.2		trachea
SRR19033214	PRJNA834031	Ros 308		L-Citrulline diet + 35oC
SRR19033215	PRJNA834031	Ros 308		L-Citrulline diet + 35oC
SRR19033216	PRJNA834031	Ros 308		L-Citrulline diet + 35oC
SRR19033217	PRJNA834031	Ros 308		L-Citrulline diet + 35oC
SRR19033218	PRJNA834031	Ros 308		Basal diet + 35oC
SRR19033219	PRJNA834031	Ros 308		Basal diet + 35oC
SRR19033220	PRJNA834031	Ros 308		Basal diet + 35oC
SRR19033221	PRJNA834031	Ros 308		Basal diet + 35oC
SRR19033222	PRJNA834031	Ros 308		Basal diet + 35oC
SRR19033223	PRJNA834031	Ros 308		Basal diet + 35oC
SRR19033225	PRJNA834031	Ros 308		L-Citrulline diet + 24oC
SRR19033226	PRJNA834031	Ros 308		L-Citrulline diet + 24oC
SRR19033230	PRJNA834031	Ros 308		Basal diet + 24oC
SRR19033231	PRJNA834031	Ros 308		Basal diet + 24oC
SRR19033232	PRJNA834031	Ros 308		Basal diet + 24oC
SRR19033233	PRJNA834031	Ros 308		Basal diet + 24oC
SRR19033234	PRJNA834031	Ros 308		Basal diet + 24oC
SRR19033235	PRJNA834031	Ros 308		Basal diet + 24oC
SRR22308621	PRJNA902098	JYBM_1		breast muscle
SRR22308622	PRJNA902098	JYAF_3		abdominal fat		2
SRR22308623	PRJNA902098	JYAF_2		abdominal fat		2
SRR22308624	PRJNA902098	JYAF_1		abdominal fat		2
SRR22308625	PRJNA902098	GYBM_3		breast muscle		2
SRR22308626	PRJNA902098	GYBM_2		breast muscle		2
SRR22308627	PRJNA902098	GYBM_1		breast muscle		2
SRR22308628	PRJNA902098	GYAF_3		abdominal fat		2
SRR22308629	PRJNA902098	TCBM_3		breast muscle		2
SRR22308630	PRJNA902098	TCBM_2		breast muscle		2
SRR22308631	PRJNA902098	TCBM_1		breast muscle		2
SRR22308632	PRJNA902098	TCAF_3		abdominal fat		2
SRR22308633	PRJNA902098	TCAF_2		abdominal fat		2
SRR22308634	PRJNA902098	TCAF_1		abdominal fat		2
SRR22308635	PRJNA902098	JYBM_3		breast muscle		2
SRR22308636	PRJNA902098	JYBM_2		breast muscle		2
SRR22308637	PRJNA902098	GYAF_2		abdominal fat		2
SRR22308638	PRJNA902098	GYAF_1		abdominal fat		2
							1. Data submitted by Functional Annotation of Animal Genomes (FAANG). Grant for data: ENOME WIDE IDENTIFICATION AND ANNOTATION OF FUNCTIONAL REGULATORY REGIONS IN LIVESTOCK SPECIES" (Grant ID USDA-NIFA-AFRI 2015-67015-22940, United States Dept of Agriculture) - University of California, Davis
							2. Preprint available: https://assets.researchsquare.com/files/rs-2348705/v1/ce50f8e9-8f75-4a8b-84f8-8dfb0bbdf68c.pdf?c=1675416597

## Sheet: samples for tiss express duck
SRA accession	Project#	Sample name	Type	Tissue	Reference
SRR064714	SRP003365	duck_spleen_lane_1	control	spleen	Huang et al. 2013
SRR064716	SRP003365	duck_spleen_lane_2	control	spleen	Huang et al. 2013
SRR064718	SRP003365	duck_liver_lane_1	control	liver	Huang et al. 2013
SRR064720	SRP003365	duck_liver_lane_2	control	liver	Huang et al. 2013
SRR10176883	PRJNA573985	KH5		kindey
SRR10176884	PRJNA573985	KH3		kindey
SRR10176885	PRJNA573985	HF3		heart
SRR10176886	PRJNA573985	HF1		heart
SRR10176887	PRJNA573985	KH1		kindey
SRR10176888	PRJNA573985	KF5		kindey
SRR10176889	PRJNA573985	KF3		kindey
SRR10176890	PRJNA573985	KF1		kindey
SRR10176891	PRJNA573985	HH5		heart
SRR10176892	PRJNA573985	HH3		heart
SRR10176893	PRJNA573985	HH1		heart
SRR10176894	PRJNA573985	HF5		heart
SRR10176895	PRJNA573985	SH5		spleen
SRR10176896	PRJNA573985	SH3		spleen
SRR10176897	PRJNA573985	SH1		spleen
SRR10176898	PRJNA573985	SF5		spleen
SRR10176899	PRJNA573985	SF3		spleen
SRR10176900	PRJNA573985	SF1		spleen
SRR11261962	PRJNA610706	Sample_60h_C	control	fibroblast
SRR11261963	PRJNA610706	Sample_48h_C	control	fibroblast
SRR11261964	PRJNA610706	Sample_36h_C	control	fibroblast
SRR11261965	PRJNA610706	Sample_24h_C	control	fibroblast
SRR11261966	PRJNA610706	Sample_12h_C	control	fibroblast
SRR11516784	PRJNA624183	mock_3	control	fibroblast
SRR11516785	PRJNA624183	mock_2	control	fibroblast
SRR11516786	PRJNA624183	mock_1	control	fibroblast
SRR11921662	PRJNA636121	Duck_M_RK_Adult	male	kidney	Li et al. 2021
SRR11921663	PRJNA636121	Duck_M_RB_Adult	male	brain	Li et al. 2021
SRR11921664	PRJNA636121	Duck_M_LT_Adult	male	testis	Li et al. 2021
SRR11921665	PRJNA636121	Duck_M_LK_Adult	male	kidney	Li et al. 2021
SRR11921666	PRJNA636121	Duck_M_LB_Adult	male	brain	Li et al. 2021
SRR11921667	PRJNA636121	Duck_F_RK_Adult	female	kidney	Li et al. 2021
SRR11921668	PRJNA636121	Duck_F_RB_Adult	female	brain	Li et al. 2021
SRR11921669	PRJNA636121	Duck_F_Ovo_Adult	female	ovary	Li et al. 2021
SRR11921670	PRJNA636121	Duck_M_RT_Adult	male	testis	Li et al. 2021
SRR11921671	PRJNA636121	Duck_F_LK_Adult	female	kidney	Li et al. 2021
SRR11921672	PRJNA636121	Duck_F_LB_Adult	female	brain	Li et al. 2021
SRR1295590	PRJNA248056	PD3	pekin	adipose	Chen et al. 2015
SRR1295593	PRJNA248056	PD4	pekin	adipose	Chen et al. 2015
SRR1295594	PRJNA248056	PD5	pekin	adipose	Chen et al. 2015
SRR16103914	PRJNA767080	Int_mock_1_1	mock	intestine	Campbell et al. 2021
SRR16103930	PRJNA767080	Spleen_mock_3_3	mock	spleen	Campbell et al. 2021
SRR16103931	PRJNA767080	Spleen_mock_3_2	mock	spleen	Campbell et al. 2021
SRR16103932	PRJNA767080	Spleen_mock_3_1	mock	spleen	Campbell et al. 2021
SRR16103933	PRJNA767080	Spleen_mock_2_2	mock	spleen	Campbell et al. 2021
SRR16103934	PRJNA767080	Spleen_mock_1_3	mock	spleen	Campbell et al. 2021
SRR16103935	PRJNA767080	Spleen_mock_1_2	mock	spleen	Campbell et al. 2021
SRR16103936	PRJNA767080	Spleen_mock_1_1	mock	spleen	Campbell et al. 2021
SRR16103947	PRJNA767080	Lung_mock_3_3	mock	lung	Campbell et al. 2021
SRR16103948	PRJNA767080	Lung_mock_3_2	mock	lung	Campbell et al. 2021
SRR16103949	PRJNA767080	Lung_mock_3_1	mock	lung	Campbell et al. 2021
SRR16103950	PRJNA767080	Lung_mock_2_2	mock	lung	Campbell et al. 2021
SRR16103952	PRJNA767080	Lung_mock_1_3	mock	lung	Campbell et al. 2021
SRR16103953	PRJNA767080	Lung_mock_1_2	mock	lung	Campbell et al. 2021
SRR16103954	PRJNA767080	Lung_mock_1_1	mock	lung	Campbell et al. 2021
SRR16103978	PRJNA767080	Int_mock_3_3	mock	intestine	Campbell et al. 2021
SRR16103979	PRJNA767080	Int_mock_3_2	mock	intestine	Campbell et al. 2021
SRR16103980	PRJNA767080	Int_mock_3_1	mock	intestine	Campbell et al. 2021
SRR16103981	PRJNA767080	Int_mock_2_2	mock	intestine	Campbell et al. 2021
SRR16103982	PRJNA767080	Int_mock_1_3	mock	intestine	Campbell et al. 2021
SRR16103983	PRJNA767080	Int_mock_1_2	mock	intestine	Campbell et al. 2021
SRR1610922	PRJNA263681	JB1	B strain	intestine	Zhu et al. 2015
SRR1610923	PRJNA263681	JB2	B stain	intestine	Zhu et al. 2015
SRR1610924	PRJNA263681	JF1	F strain	intestine	Zhu et al. 2015
SRR1610925	PRJNA263681	JF2	F strain	intestine	Zhu et al. 2015
SRR1610926	PRJNA263681	JB1	B strain	muscle	Zhu et al. 2015
SRR1610927	PRJNA263681	JB2	B strain	muscle	Zhu et al. 2015
SRR1610928	PRJNA263681	JF1	F strain	muscle	Zhu et al. 2015
SRR1610929	PRJNA263681	JF2	F strain	muscle	Zhu et al. 2015
SRR16573636	PRJNA773993	DEF_UN_3	9-day-old DEF	Fibroblast
SRR16573637	PRJNA773993	DEF_UN_2	9-day-old DEF	Fibroblast
SRR16573638	PRJNA773993	DEF_UN_1	9-day-old DEF	Fibroblast
SRR1796022	PRJNA271731	APLFG1	female	ovary	Harrison et al. 2015
SRR1796023	PRJNA271731	APLFG2	female	ovary	Harrison et al. 2015
SRR1796024	PRJNA271731	APLFG3	female	ovary	Harrison et al. 2015
SRR1796025	PRJNA271731	APLFG4	female	ovary	Harrison et al. 2015
SRR1796026	PRJNA271731	APLFG5	female	ovary	Harrison et al. 2015
SRR1796027	PRJNA271731	APLFS1	female	spleen	Harrison et al. 2015
SRR1796028	PRJNA271731	APLFS2	female	spleen	Harrison et al. 2015
SRR1796029	PRJNA271731	APLFS3	female	spleen	Harrison et al. 2015
SRR1796030	PRJNA271731	APLFS4	female	spleen	Harrison et al. 2015
SRR1796031	PRJNA271731	APLFS5	female	spleen	Harrison et al. 2015
SRR1796032	PRJNA271731	APLMG1	male	testis	Harrison et al. 2015
SRR1796033	PRJNA271731	APLMG2	male	testis	Harrison et al. 2015
SRR1796034	PRJNA271731	APLMG3	male	testis	Harrison et al. 2015
SRR1796035	PRJNA271731	APLMG4	male	testis	Harrison et al. 2015
SRR1796036	PRJNA271731	APLMG5	male	testis	Harrison et al. 2015
SRR1796037	PRJNA271731	APLMS1	male	spleen	Harrison et al. 2015
SRR1796038	PRJNA271731	APLMS2	male	spleen	Harrison et al. 2015
SRR1796039	PRJNA271731	APLMS3	male	spleen	Harrison et al. 2015
SRR1796040	PRJNA271731	APLMS4	male	spleen	Harrison et al. 2015
SRR1796041	PRJNA271731	APLMS5	male	spleen	Harrison et al. 2015
SRR22265565	PRJNA900632	Normal F-SA2	control	subcutaneous adipose
SRR22265566	PRJNA900632	Normal F-SA1	control	subcutaneous adipose
SRR22265567	PRJNA900632	Normal F-AA3	control	abdominal adipose
SRR22265569	PRJNA900632	Normal F-AA1	control	abdominal adipose
SRR22265579	PRJNA900632	Normal F-L2	control	liver
SRR22265580	PRJNA900632	Normal F-L1	control	liver
SRR6318552	PRJNA419583	SMM1_brain	SM	brain	Zhang et al. 2018
SRR6318553	PRJNA419583	JDM1_brain	JD	brain	Zhang et al. 2018
SRR6318554	PRJNA419583	GYM1_brain	GY	brain	Zhang et al. 2018
SRR6318555	PRJNA419583	SXM1_brain	SX	brain	Zhang et al. 2018
SRR6318556	PRJNA419583	MLM1_breast_muscle	MLK	muscle	Zhang et al. 2018
SRR6318557	PRJNA419583	CVM1_breast_muscle	CV	muscle	Zhang et al. 2018
SRR6318558	PRJNA419583	PKM1_breast_muscle	PK	muscle	Zhang et al. 2018
SRR6318564	PRJNA419583	SMM1_breast_muscle	SM	muscle	Zhang et al. 2018
SRR6318565	PRJNA419583	JDM1_breast_muscle	JD	muscle	Zhang et al. 2018
SRR6318566	PRJNA419583	SXM1_breast_muscle	SX	muscle	Zhang et al. 2018
SRR6318567	PRJNA419583	GYM1_breast_muscle	GY	muscle	Zhang et al. 2018
SRR6318569	PRJNA419583	PKM1_liver	PK	liver	Zhang et al. 2018
SRR6318570	PRJNA419583	CVM1_liver	CV	liver	Zhang et al. 2018
SRR6318571	PRJNA419583	MLM1_liver	ML	liver	Zhang et al. 2018
SRR6318572	PRJNA419583	JDM1_liver	JD	liver	Zhang et al. 2018
SRR6318573	PRJNA419583	SMM1_liver	SM	liver	Zhang et al. 2018
SRR6318574	PRJNA419583	SXM1_liver	SX	liver	Zhang et al. 2018
SRR6318575	PRJNA419583	GYM1_liver	GY	liver	Zhang et al. 2018
SRR6318578	PRJNA419583	PKM1_brain	PK	brain	Zhang et al. 2018
SRR6318586	PRJNA419583	MLM1_brain	ML	brain	Zhang et al. 2018
SRR6318587	PRJNA419583	CVM1_brain	CV	brain	Zhang et al. 2018
SRR6760943	PRJNA434353	duck_replicate2	duck cell line for assembly	fibroblast
SRR6760944	PRJNA434353	duck_replicate1	duck cell line for assembly	fibroblast
SRR6760965	PRJNA434353	duck_replicate4	duck cell line for assembly	fibroblast
SRR6760966	PRJNA434353	duck_replicate3	duck cell line for assembly	fibroblast
SRR7127376	PRJNA459507	PekAL117	Pekin male fed ad libitum	liver
SRR7127377	PRJNA459507	PekAL113	Pekin male fed ad libitum	liver
SRR7127382	PRJNA459507	PekAL93	Pekin male fed ad libitum	liver
SRR7127383	PRJNA459507	PekAL89	Pekin male fed ad libitum	liver
SRR7127384	PRJNA459507	PekAL85	Pekin male fed ad libitum	liver
SRR7127385	PRJNA459507	PekAL81	Pekin male fed ad libitum	liver
SRR7127386	PRJNA459507	PekAL109	Pekin male fed ad libitum	liver
SRR7127387	PRJNA459507	PekAL105	Pekin male fed ad libitum	liver
SRR7127388	PRJNA459507	PekAL101	Pekin male fed ad libitum	liver
SRR7127389	PRJNA459507	PekAL97	Pekin male fed ad libitum	liver
SRR7811367	PRJNA489980	Cduo3	control	intestine
SRR7811369	PRJNA489980	Cjej3	control	intestine
SRR7811371	PRJNA489980	Cjej2	control	intestine
SRR7811372	PRJNA489980	Cduo1	control	intestine
SRR7811373	PRJNA489980	Cduo2	control	intestine
SRR7811378	PRJNA489980	Cile1	control	intestine
SRR7811379	PRJNA489980	Cile2	control	intestine
SRR7811381	PRJNA489980	Cile3	control	intestine
SRR7811382	PRJNA489980	Cjej1	control	intestine
SRR797835	PRJNA194464	control-3C307-lung	control	lung	Huang et al. 2013; Zhu et al. 2021
SRR8053813	PRJNA496401	small YR-ovary 3	small yolk ratio - shaoxin	ovary	Du et al. 2019
SRR8053814	PRJNA496401	big YR-ovary 3	big yolk ratio - shaoxin	ovary	Du et al. 2019
SRR8053815	PRJNA496401	small YR-ovary 1	small yolk ratio - shaoxin	ovary	Du et al. 2019
SRR8053816	PRJNA496401	big YR-ovary 1	big yolk ratio - shaoxin	ovary	Du et al. 2019
SRR8053817	PRJNA496401	small YR-liver 1	small yolk ratio - shaoxin	liver	Du et al. 2019
SRR8053818	PRJNA496401	big YR-liver 1	big yolk ratio - shaoxin	liver	Du et al. 2019
SRR8053819	PRJNA496401	small YR-liver 2	small yolk ratio - shaoxin	liver	Du et al. 2019
SRR8053820	PRJNA496401	big YR-liver 2	big yolk ratio - shaoxin	liver	Du et al. 2019
SRR8053821	PRJNA496401	big YR-liver 3	big yolk ratio - shaoxin	liver	Du et al. 2019
SRR8053822	PRJNA496401	small YR-ovary 2	small yolk ratio - shaoxin	ovary	Du et al. 2019
SRR8053823	PRJNA496401	big YR-ovary 2	big yolk ratio - shaoxin	ovary	Du et al. 2019
SRR8053824	PRJNA496401	small YR-liver 3	small yolk ratio - shaoxin	liver	Du et al. 2019
Campbell LK, Fleming-Canepa X, Webster RG, Magor KE. 2021. Tissue Specific Transcriptome Changes Upon Influenza A Virus Replication in the Duck. Frontiers in Immunology. 12(4653).
Chen L, Luo J, Li JX, Li JJ, Wang DQ, Tian Y, Lu LZ. 2015. Transcriptome analysis of adiposity in domestic ducks by transcriptomic comparison with their wild counterparts. Anim Genet. 46(3):299-307.
Du X, Ren JD, Xu XQ, Chen GH, Huang Y, Du JP, Tao ZR, Cai ZX, Lu LZ, Yang H. 2019. Comparative transcriptome analysis reveals genes related to the yolk ratio of duck eggs. Animal Genetics. 50(5):484-492.
Harrison PW, Wright AE, Zimmer F, Dean R, Montgomery SH, Pointer MA, Mank JE. 2015. Sexual selection drives evolution and rapid turnover of male gene expression. Proc Natl Acad Sci U S A. 112(14):4393-4398.
Hérault F, Baéza E, Diot C. 2021. RNA-Seq transcriptome data of the liver of common Pekin, Muscovy, mule and Hinny ducks fed ad libitum or overfed. Data Brief. 39:107516.
Huang Y, Li Y, Burt DW, Chen H, Zhang Y, Qian W, Kim H, Gan S, Zhao Y, Li J et al. 2013. The duck genome and transcriptome provide insight into an avian influenza virus reservoir species. Nat Genet. 45(7):776-783.
Li J, Zhang J, Liu J, Zhou Y, Cai C, Xu L, Dai X, Feng S, Guo C, Rao J et al. 2021. A new duck genome reveals conserved and convergently evolved chromosome architectures of birds and mammals. GigaScience. 10(1):giaa142.
Pan Y, Cheng A, Zhang X, Wang M, Chen S, Zhu D, Liu M, Zhao X, Yang Q, Wu Y et al. 2020. Transcriptome analysis of duck embryo fibroblasts for the dynamic response to duck tembusu virus infection and dual regulation of apoptosis genes. Aging (Albany NY). 12(17):17503-17527.
Zhang Z, Jia Y, Almeida P, Mank JE, van Tuinen M, Wang Q, Jiang Z, Chen Y, Zhan K, Hou S et al. 2018. Whole-genome resequencing reveals signatures of selection and timing of duck domestication. GigaScience. 7(4).
Zhu F, Yuan JM, Zhang ZH, Hao JP, Yang YZ, Hu SQ, Yang FX, Qu LJ, Hou ZC. 2015. De novo transcriptome assembly and identification of genes associated with feed conversion ratio and breast muscle yield in domestic ducks. Anim Genet. 46(6):636-645.
