# Supplementary material for: Evolution and expression of the duck TRIM gene repertoire
Source: Front Immunol. 2023 Aug 9;14:1220081. doi: 10.3389/fimmu.2023.1220081 (PMC10445537; doi:10.3389/fimmu.2023.1220081)
Supplement: Supplementary File 2 — Accession numbers of C-IV TRIM proteins from representative mammals, reptiles and birds. [file DataSheet_2.xlsx]

## Sheet: C_IV_Analysis
NCBI description	Ortholog	Species	Group	Subgroup	Accession # (NCBI)
RNF135L	RNF135	Emu	bird	bird	XP_025954624.1
RNF135	RNF135	Kakapo	bird	bird	XP_030361962.1
RNF135	RNF135	Bearded Dragon	reptile	lizard	XP_020639259.1
RNF135	RNF135	Koala	mammal	marsupial	XP_020819030.1
RNF135	RNF135	Human	mammal	placental	NP_115698.3
RNF135	RNF135	Mouse	mammal	placental	NP_082295.1
RNF135	RNF135	Soft shell turtle	reptile	turtle	XP_006125223.1
RNF39L	RNF39	Budgie	bird	bird	XP_033929485.1
RNF39	RNF39	Tazmanian devil	mammal	marsupial	XP_031821102.1
RNF39	RNF39	Human	mammal	placental	AQY77078.1
RNF39	RNF39	Mouse	mammal	placental	NP_001093102.1
RNF39	RNF39	Garter Snake	reptile	snake	XP_013923654.1
RNF39	RNF39	Soft shell turtle	reptile	turtle	XP_014426069.1
TRIM10	TRIM10	Human	mammal	placental	NP_006769.2
TRIM10	TRIM10	Mouse	mammal	placental	NP_035410.2
TRIM10	TRIM10	Wombat	mammal	marsupial	XP_027732374.1
TRIM11L	TRIM11	Koala	mammal	marsupial	XP_020822438.1
TRIM11	TRIM11	Mouse	mammal	placental	NP_001277917.1
TRIM11	TRIM11	Human	mammal	placental	NP_660215.1
TRIM14	TRIM14	Kakapo	bird	bird	XP_030368614.1
TRIM14	TRIM14	Common wall lizard	reptile	lizard	XP_028568653.1
TRIM14	TRIM14	Koala	mammal	marsupial	XP_020851210.1
TRIM14	TRIM14	Human	mammal	placental	NP_055603.2
TRIM14	TRIM14	Mouse	mammal	placental	BAD32173.1
TRIM14	TRIM14	Reeves Turtle	reptile	turtle	XP_039398751.1
TRIM15	TRIM15	Koala	mammal	marsupial	XP_020829853.1
TRIM15	TRIM15	Human	mammal	placental	AAH38585.1
TRIM15	TRIM15	Mouse	mammal	placental	XP_036016670.1
TRIM16	TRIM16	Adelie penguin	bird	bird	XP_009324714.1
TRIM16	TRIM16	Emu	bird	bird	XP_025976333.1
TRIM16L	TRIM16	Kiwi	bird	bird	XP_025931512.1
TRIM16	TRIM16	Koala	mammal	marsupial	XP_020822270.1
TRIM16	TRIM16	Human	mammal	placental	AAH53514.1
TRIM16	TRIM16	Mouse	mammal	placental	NP_444399.2
TRIM17	TRIM17	Human	mammal	placental	NP_001020111.1
TRIM17	TRIM17	Mouse	mammal	placental	NP_112449.1
RFPL	TRIM200	Black swan	bird	bird	XP_035426390.1
RFPL	TRIM200	Golden eagle	bird	bird	XP_029862145.1
TRIM7L	TRIM201	Kakapo	bird	bird	XP_030366684.1
TRIM7L	TRIM201	Reeves Turtle	reptile	turtle	XP_039374781.1
TRIM7L	TRIM201	Yellow pond turtle	reptile	turtle	XP_044837596.1
TRIM39L	TRIM202	Kakapo	bird	bird	XP_030366715.1
TRIM39L	TRIM202	Yellow pond turtle	reptile	turtle	XP_044840418.1
TRIM39L	TRIM202	Yellow pond turtle	reptile	turtle	XP_044839904.1
RFPL	TRIM203	Kakapo	bird	bird	XP_030366688.1
TRIM39L	TRIM204	Kakapo	bird	bird	XP_030366639.1
TRIM39.1	TRIM204	Tufted duck	bird	bird	XP_032061034.1
RFPL	TRIM205	Kakapo	bird	bird	XP_030366714.1
TRIM64C	TRIM206	Northern fulmar	bird	bird	XP_009585579.1
TRIM7	TRIM206	Saker falcon	bird	bird	XP_005435184.1
TRIM7L	TRIM206	Eastern fence lizard	reptile	lizard	XP_042310920.1
RFPL	TRIM206	Yellow pond turtle	reptile	turtle	XP_044837933.1
RFPL	TRIM206	Yellow pond turtle	reptile	turtle	XP_044838891.1
TRIM7L	TRIM207	Kakapo	bird	bird	XP_030366683.1
UC	TRIM208	Kakapo	bird	bird	XP_030366640.1
TRIM11	TRIM209	Kiwi	bird	bird	XP_013797493.1
TRIM10L`	TRIM209	Yellow pond turtle	reptile	turtle	XP_044838702.1
TRIM7L	TRIM209	Yellow pond turtle	reptile	turtle	XP_044840114.1
TRIM21	TRIM21	Human	mammal	placental	NP_003132.2
TRIM21	TRIM21	Mouse	mammal	placental	AAH10580.1
MID2L	TRIM210	Japanese quail	bird	bird	XP_015731581.1
TRIM25L	TRIM210	Swan goose	bird	bird	XP_013033968.1
TRIM25	TRIM211	Adelie penguin	bird	bird	XP_009284008.1
TRIM25L	TRIM211	Egret	bird	bird	XP_035758340.1
TRIM47L	TRIM211	Common wall lizard	reptile	lizard	XP_028573400.1
TRIM25L	TRIM211	Reeves Turtle	reptile	turtle	XP_039341926.1
TRIM39L	TRIM212	Kakapo	bird	bird	XP_030330649.1
TRIM39L	TRIM212	Reeves Turtle	reptile	turtle	XP_039364437.1
RFPL	TRIM213	Northern fulmar	bird	bird	XP_009570467.1
TRIM11L	TRIM213	Pidgeon	bird	bird	XP_013226190.1
TRIM25	TRIM214	Eastern fence lizard	reptile	lizard	XP_042306860.1
TRIM25L	TRIM214	Yellow pond turtle	reptile	turtle	XP_044838121.1
TRIM22	TRIM22	Chinese tree shrew	mammal	placental	XP_006162011.1
TRIM22	TRIM22	Human	mammal	placental	NP_006065.2
TRIM25	TRIM25	Kakapo	bird	bird	XP_030362503.1
TRIM25	TRIM25	Dwarf gecko	reptile	lizard	XP_048346363.1
TRIM25	TRIM25	Koala	mammal	marsupial	XP_020847587.1
TRIM25	TRIM25	Human	mammal	placental	NP_005073.2
TRIM25	TRIM25	Mouse	mammal	placental	NP_033572.2
TRIM25	TRIM25	Reeves Turtle	reptile	turtle	XP_039357400.1
TRIM26	TRIM26	Human	mammal	placental	AQY77164.1
TRIM26	TRIM26	Mouse	mammal	placental	NP_001020770.2
TRIM26	TRIM26	Wombat	mammal	marsupial	XP_027732040.1
TRIM27	TRIM27	Human	mammal	placental	AAH66924.1
RFP	TRIM27	Mouse	mammal	placental	NP_033080.2
TRIM31	TRIM31	Human	mammal	placental	NP_008959.3
TRIM31	TRIM31	Mouse	mammal	placental	NP_666189.1
TRIM34	TRIM34	Human	mammal	placental	NP_001003827.1
TRIM34α	TRIM34	Mouse	mammal	placental	AAG53512.1
TRIM35	TRIM35	Kakapo	bird	bird	XP_030346680.1
TRIM35	TRIM35	Common lizard	reptile	lizard	XP_034966711.1
TRIM35	TRIM35	Koala	mammal	marsupial	XP_020839631.1
TRIM35	TRIM35	Human	mammal	placental	NP_741983.2
TRIM35	TRIM35	Mouse	mammal	placental	NP_084255.2
TRIM35	TRIM35	Reeves Turtle	reptile	turtle	XP_039388389.1
TRIM38	TRIM38	Human	mammal	placental	NP_006346.1
TRIM38	TRIM38	Mouse	mammal	placental	NP_001025106.1
TRIM39L	TRIM39	Kakapo	bird	bird	XP_030366691.1
TRIM39L	TRIM39	Eastern fence lizard	reptile	lizard	XP_042310999.1
TRIM39	TRIM39	Koala	mammal	marsupial	XP_020829830.1
TRIM39	TRIM39	Human	mammal	placental	NP_067076.2
TRIM39	TRIM39	Mouse	mammal	placental	NP_077788.2
TRIM39L	TRIM39	Yellow pond turtle	reptile	turtle	XP_044838282.1
TRIM4	TRIM4	Human	mammal	placental	NP_148977.2
TRIM4	TRIM4	Meerkat	mammal	placental	XP_029802732.1
TRIM40	TRIM40	Koala	mammal	marsupial	XP_020829846.1
TRIM40	TRIM40	Human	mammal	placental	NP_001273562.1
TRIM40	TRIM40	Mouse	mammal	placental	NP_001028407.1
TRIM41	TRIM41	Kakapo	bird	bird	XP_030366673.1
TRIM41	TRIM41	Bearded Dragon	reptile	lizard	XP_020633185.1
TRIM41	TRIM41	Koala	mammal	marsupial	XP_020834861.1
TRIM41	TRIM41	Human	mammal	placental	AAH18765.2
TRIM41	TRIM41	Mouse	mammal	placental	NP_663352.2
TRIM41	TRIM41	Reeves Turtle	reptile	turtle	XP_039358136.1
TRIM43	TRIM43	Human	mammal	placental	NP_620155.1
TRIM43	TRIM43	Mouse	mammal	placental	NP_001171329.1
TRIM47	TRIM47	Kakapo	bird	bird	XP_030361769.1
TRIM47	TRIM47	Common lizard	reptile	lizard	XP_034954978.1
TRIM47	TRIM47	Human	mammal	placental	XP_005257844.1
TRIM47	TRIM47	Mouse	mammal	placental	NP_001192010.1
TRIM47	TRIM47	Wombat	mammal	marsupial	XP_027728789.1
TRIM47	TRIM47	Reeves Turtle	reptile	turtle	XP_039357784.1
TRIM48	TRIM48	Human	mammal	placental	AAO14946.1
TRIM48	TRIM48	Woodchuck	mammal	placental	XP_046295335.1
TRIM49	TRIM49	Human	mammal	placental	NP_065091.1
TRIM5	TRIM5	Human	mammal	placental	NP_149023.2
TRIM5	TRIM5	Grassrat	mammal	placental	XP_034362060.1
TRIM50	TRIM50	Kakapo	bird	bird	XP_030328465.1
TRIM50	TRIM50	Bearded Dragon	reptile	lizard	XP_020657306.1
TRIM50	TRIM50	Koala	mammal	marsupial	XP_020861517.1
TRIM50	TRIM50	Human	mammal	placental	NP_001268380.1
TRIM50	TRIM50	Mouse	mammal	placental	AAI30023.1
TRIM50	TRIM50	Reeves Turtle	reptile	turtle	XP_039364251.1
TRIM51	TRIM51	Gray squirrel	mammal	placental	XP_047374956.1
TRIM51	TRIM51	Human	mammal	placental	NP_116070.2
TRIM51L	TRIM51L	Flying fox	mammal	placental	XP_011361603.1
TRIM58	TRIM58	Koala	mammal	marsupial	XP_020822486.1
TRIM58	TRIM58	Human	mammal	placental	NP_056246.3
TRIM58	TRIM58	Mouse	mammal	placental	NP_001034136.1
TRIM6	TRIM6	Human	mammal	placental	AAH65575.1
TRIM6	TRIM6	Mouse	mammal	placental	NP_001013637.1
TRIM60	TRIM60	Human	mammal	placental	NP_001244954.1
TRIM60	TRIM60	Rabbit	mammal	placental	XP_002720615.1
TRIM61	TRIM61	Human	mammal	placental	NP_001012414.1
TRIM62	TRIM62	Barnswallow	bird	bird	XP_039940246.1
TRIM62	TRIM62	Common wall lizard	reptile	lizard	XP_028597330.1
TRIM62	TRIM62	Koala	mammal	marsupial	XP_020839045.1
TRIM62	TRIM62	Human	mammal	placental	NP_060677.2
TRIM62	TRIM62	Mouse	mammal	placental	NP_001357685.1
TRIM62	TRIM62	Reeves Turtle	reptile	turtle	XP_039364566.1
TRIM64	TRIM64	Cow	mammal	placental	NP_001179468.2
TRIM64	TRIM64	Human	mammal	placental	NP_001129958.1
TRIM65	TRIM65	Kakapo	bird	bird	XP_030361770.1
TRIM65	TRIM65	Eastern fence lizard	reptile	lizard	XP_042308310.1
TRIM65	TRIM65	Koala	mammal	marsupial	XP_020858271.1
TRIM65	TRIM65	Human	mammal	placental	NP_775818.2
TRIM65	TRIM65	Mouse	mammal	placental	XP_036012675.1
TRIM65	TRIM65	Reeves Turtle	reptile	turtle	XP_039356207.1
TRIM68	TRIM68	Human	mammal	placental	NP_060543.5
TRIM68	TRIM68	Mouse	mammal	placental	NP_932129.2
TRIM69	TRIM69	Human	mammal	placental	NP_892030.3
TRIM69	TRIM69	Mouse	mammal	placental	NP_536771.2
TRIM7L	TRIM7	Kakapo	bird	bird	XP_030366686.1
TRIM7	TRIM7	Bearded Dragon	reptile	lizard	XP_020665743.1
TRIM7	TRIM7	Tazmanian devil	mammal	marsupial	XP_031821113.1
TRIM7	TRIM7	Human	mammal	placental	NP_976038.1
TRIM7	TRIM7	Reeves Turtle	reptile	turtle	XP_039356619.1
TRIM7	TRIM7	Mouse	mammal	placental	XP_006534631.1
TRIM72	TRIM72	Koala	mammal	marsupial	XP_020860234.1
TRIM72	TRIM72	Human	mammal	placental	NP_001008275.2
TRIM72	TRIM72	Mouse	mammal	placental	NP_001073401.1
TRIM75	TRIM75	Human	mammal	placental	NP_001382999.1
TRIM75	TRIM75	Mouse	mammal	placental	NP_001028601.1
TRIM61	TRIM75	Pika	mammal	placental	XP_040827292.1
TRIML1	TRIML1	Koala	mammal	marsupial	XP_020853539.1
TRIML1	TRIML1	human	mammal	placental	AAH15684.1
TRIML1	TRIML1	Mouse	mammal	placental	AAI41203.1
TRIML2	TRIML2	Human	mammal	placental	AAI43710.1
TRIML2	TRIML2	Mouse	mammal	placental	NP_001153884.1

## Sheet: Sceloporus_undulatus_MHCTRIMS
Name/Description (NCBI)	Ortholog name	Locus #	strt	end	Accession number
RFPL		LOC121921959	12605780	12631859	XP_042306686.1
RFPL		LOC121921983	12714152	12748299	XP_042306747.1
RFPL		LOC121923736	13074960	13084246	XP_042310387.1
RFPL		LOC121921989	13084502	13170433	XP_042306763.1
RFPL		LOC121921965	13102177	13123013	XP_042306698.1
TRIM39L		LOC121921949	13121406	13140862	XP_042306656.1
RFPL		LOC121921952	13174379	13185959	XP_042306665.1
RFPL		LOC121921961	13203044	13216165	XP_042306691.1
RFPL		LOC121921958	13229532	13243515	XP_042306684.1
TRIM7L		LOC121921967	13325160	13346704	XP_042306704.1
TRIM7L		LOC121921963	13348551	13362294	XP_042306695.1
RFPL		LOC121923769	13370009	13421588	XP_042310453.1
TRIM7L		LOC121921946	13425927	13451814	XP_042306647.1
RFPL		LOC121921962	13464583	13477195	XP_042306693.1
TRIM11L		LOC121921954	13496633	13512431	XP_042306668.1
RFPL		LOC121923780	13518129	13578979	XP_042310470.1
RFPL		LOC121922013	13578996	13583293	XP_042306810.1
RFPL		LOC121923784	13591479	13610763	XP_042310476.1
RFPL		LOC121922003	13652051	13662708	XP_042306794.1
RFPL		LOC121921993	13683150	13699011	XP_042306771.1
RFPL		LOC121921948	13705912	13719797	XP_042306649.1
RFPL		LOC121921934	13729383	13816221	XP_042306619.1
RFPL		LOC121921999	13780776	13789461	XP_042306781.1
TRIM10L		LOC121921955	13818536	13835908	XP_042306677.1
RFPL		LOC121923787	13835187	13866871	XP_042310487.1
TRIM17L		LOC121923801	13999314	14000755	XP_042310531.1
RFPL		LOC121921960	14087599	14106574	XP_042306688.1
TRIM15L		LOC121921995	14112037	14133206	XP_042306775.1
TRIM7L		LOC121924425	15515519	15533172	XP_042311829.1
RFPL		LOC121921071	15621716	15647155	XP_042304487.1
RFPL		LOC121923850	15670525	15680962	XP_042310632.1
TRIM26L		LOC121921076	15714569	15715778	XP_042304501.1
TRIM5L		LOC121921064	15717543	15724016	XP_042304473.1
RFPL		LOC121921072	15945244	15962940	XP_042304490.1
TRIM10L		LOC121923936	16272964	16288903	XP_042310823.1
TRIM39L		LOC121922865	16296873	16314453	XP_042308693.1
RFPL		LOC121923870	16319991	16338977	XP_042310695.1
RFPL		LOC121923871	16351852	16358441	XP_042310698.1
RFPL		LOC121923942	16372363	16385153	XP_042310836.1
RFPL		LOC121922418	16386912	16402293	XP_042307780.1
RFPL		LOC121923948	16404822	16416800	XP_042310844.1
RFPL		LOC121922419	16447767	16457435	XP_042307783.1
RFPL		LOC121921470	17738616	17762895	XP_042305543.1
TRIM5L		LOC121921471	17765144	17789249	XP_042305545.1
TRIM39L		LOC121921604	19296010	19311839	XP_042305841.1
TRIM39L		LOC121924007	20119467	20159710	XP_042310983.1
TRIM39L	TRIM39	LOC121924013	20172474	20177050	XP_042310999.1
RNF39L	RNF39	LOC121924016	20274591	20307995	XP_042311004.1
RFPL		LOC121923990	20538030	20550592	XP_042310940.1
RFPL		LOC121924011	20568199	20586103	XP_042310996.1
TRIM7L		LOC121924014	20593098	20609517	XP_042311000.1
TRIM39L		LOC121923991	20630239	20646603	XP_042310941.1
VESPRYN-L		LOC121924015	20670958	20677624	XP_042311001.1
VESPRYN-L		LOC121920296	20689916	20694155	XP_042303361.1
TRIM41L	TRIM41	LOC121923971	20732758	20754351	XP_042310889.1
RFPL		LOC121923984	20764102	20775772	XP_042310922.1
TRIM15L		LOC121923989	20783522	20929891	XP_042310939.1
TRIM10L		LOC121924024	20786344	20805441	XP_042311014.1
RFPL		LOC121924019	20799673	20812327	XP_042311008.1
RFPL		LOC121923981	20932531	20945303	XP_042310916.1
RFPL		LOC121924008	20945394	20970444	XP_042310984.1
TRIM7L	TRIM206	LOC121923983	20972191	20983758	XP_042310920.1
RFPL	TRIM206	LOC121920298	20986087	21009009	XP_042303363.1
RFPL	TRIM202	LOC121923982	21015996	21028827	XP_042310919.1
TRIM7L	TRIM7	LOC121923977	21036580	21059760	XP_042310909.1
TRIM39L		LOC121923986	21082010	21096430	XP_042310929.1
TRIM39L		LOC121920308	22137492	22167055	XP_042303373.1
MID1L		LOC121920337	62864370	62878147	XP_042303404.1
TRIM29L	TRIM211	LOC121920388	113109782	113135217	XP_042303456.1
TRIM16	TRIM16	121924127	131521064	131543125	XP_042311198.1
TRIM65	TRIM65	121922673	137897615	137913995	XP_042308310.1
TRIM47	TRIM47	121923352	137916789	137950896	XP_042309634.1
TRIM25L	TRIM214	LOC121922044	139589903	139682744	XP_042306861.1
RNF135L	RNF135	LOC121923318	160710961	160728587	XP_042309590.1
TRIM25L	TRIM25	LOC121922181	161693714	161710110	XP_042307195.1
TRIM25L	TRIM25	LOC121922936	161739812	161765540	XP_042308822.1
TRIM58L		LOC121920833	182758133	182778252	XP_042303993.1
RFPL		PSEUDO	16715417	16737339

## Sheet: Maurenys_mutica_MHCTRIMS
Name/Description (NCBI)	Ortholog name	Locus #	strt	end	Accession number
RFPL		LOC123345035	1066321	1079786	XP_044837526.1
RFPL		LOC123345155	1084876	1100209	XP_044837775.1
TRIM7L	RNF39R	LOC123347038	1114107	1140486	XP_044840398.1
TRIM7L		LOC123345571	4462462	4483160	XP_044838483.1
RFPL		LOC123345575	4489313	4506991	XP_044838489.1
RFPL		LOC123345573	4520053	4542741	XP_044838487.1
TRIM10L		LOC123345576	4597182	4614302	XP_044838490.1
RFPL		LOC123345572	4624480	4648027	XP_044838486.1
TRIM7L		LOC123345583	4692056	4703545	XP_044838500.1
TRIM11L	RNF39R	LOC123345566	4753527	4774373	XP_044838477.1
TRIM10L		LOC123345577	4779510	4797685	XP_044838492.1
TRIM15L		LOC123345586	4813940	4832793	XP_044838503.1
TRIM10L		LOC123345579	4841859	4860768	XP_044838493.1
TRIM10L		LOC123345580	4864468	4890571	XP_044838497.1
TRIM15L		LOC123345832	5320402	5331995	XP_044838825.1
RNF39L		LOC123345833	5365233	5389561	XP_044838826.1
TRIM41L		LOC123345834	5389920	5424602	XP_044838827.1
TRIM39L	RNF39R	LOC123345568	5445756	5464846	XP_044838480.1
TRIM39L		LOC123345569	5472718	5498235	XP_044838481.1
RFPL		LOC123345570	5555490	5573076	XP_044838482.1
RFPL		LOC123346385	7189860	7204318	XP_044839688.1
RFPL		LOC123346386	7215961	7244314	XP_044839689.1
RFPL		LOC123346387	7252038	7273999	XP_044839690.1
TRIM10L		LOC123346272	7325237	7347089	XP_044839521.1
TRIM7L	RNF39R	LOC123346537	7356968	7384978	XP_044839926.1
RFPL		LOC123347047	7397773	7416793	XP_044840410.1
TRIM39L		LOC123347048	7422010	7435064	XP_044840411.1
TRIM39L		LOC123345853	7564911	7610240	XP_044838848.1
TRIM39L		LOC123345105	11691989	11699838	XP_044837687.1
TRIM39L	TRIM39	LOC123345451	11986896	12018171	XP_044838282.1
RNF39L	RNF39R	LOC123346287	12657071	12663955	XP_044839554.1
RFPL		LOC123345490	14462981	14498320	XP_044838382.1
RFPL		LOC123345498	14511095	14523068	XP_044838392.1
RFPL		LOC123345489	14531621	14543834	XP_044838380.1
RFPL		LOC123345491	14559100	14570225	XP_044838384.1
RFPL		LOC123345488	14581675	14592378	XP_044838379.1
RFPL		LOC123345493	14600330	14613928	XP_044838385.1
RFPL		LOC123346582	14623568	14630167	XP_044839992.1
TRIM10L	TRIM209	LOC123345731	15552538	15568209	XP_044838702.1
TRIM10L		LOC123345729	15568229	15581449	XP_044838700.1
RFPL		LOC123345732	15622931	15645489	XP_044838704.1
RFPL		LOC123345730	15676645	15691698	XP_044838701.1
RFPL		LOC123345758	15710525	15717643	XP_044838743.1
RNF39L	RNF39R	LOC123345754	16056180	16063362	XP_044838738.1
RFPL		LOC123344844	21179749	21197457	XP_044837268.1
RFPL		LOC123344876	21295657	21317899	XP_044837302.1
TRIM7L		LOC123344942	21340936	21355851	XP_044837385.1
TRIM10L		LOC123344865	21366789	21384458	XP_044837295.1
TRIM11L		LOC123346617	21404390	21421135	XP_044840029.1
TRIM15L		LOC123344848	21443153	21472677	XP_044837277.1
TRIM7L		LOC123344888	21485891	21503487	XP_044837317.1
TRIM41L		LOC123346623	22023646	22028219	XP_044840036.1
RFPL		LOC123346626	22164482	22186273	XP_044840038.1
RFPL		LOC123344913	22232188	22257187	XP_044837350.1
RFPL		LOC123344853	22274138	22283542	XP_044837284.1
RFPL		LOC123344842	22286834	22300161	XP_044837266.1
RFPL		LOC123344887	22392820	22403160	XP_044837316.1
RFPL		LOC123344940	22425528	22436076	XP_044837383.1
RFPL		LOC123344851	22467054	22478966	XP_044837283.1
RFPL		LOC123344889	22483841	22570663	XP_044837318.1
RFPL		LOC123344884	22571147	22594733	XP_044837310.1
RFPL		LOC123346628	22630146	22672165	XP_044840041.1
RFPL		LOC123344916	22676167	22681829	XP_044837353.1
TRIM26L		LOC123344914	22823437	22833205	XP_044837351.1
RFPL		LOC123344944	23035149	23057981	XP_044837386.1
TRIM26L		LOC123344911	23135123	23142030	XP_044837347.1
TRIM15L		LOC123344946	23194874	23216524	XP_044837388.1
RFPL		LOC123344858	23236735	23262115	XP_044837289.1
RFPL		LOC123344929	23266042	23270295	XP_044837372.1
RFPL		LOC123344924	23357307	23372216	XP_044837363.1
RFPL		LOC123344909	23377456	23386854	XP_044837345.1
RFPL		LOC123344863	23403155	23441510	XP_044837294.1
RFPL		LOC123344883	23884780	23899064	XP_044837309.1
LOC123346632		LOC123346632	23947922	23947922	XP_044837209.1
TRIM10L		LOC123346633	23995032	23997395	XP_044840046.1
TRIM39L		LOC123346634	23999434	24027129	XP_044840047.1
RFPL		LOC123346636	24735978	24741948	XP_044840048.1
TRIM26L		LOC123346637	24780456	24795255	XP_044840049.1
TRIM10L		LOC123344847	24800397	24912110	XP_044837274.1
TRIM15L		LOC123344920	24899817	24945933	XP_044837356.1
RFPL		LOC123344945	24975725	25000235	XP_044837387.1
TRIM15L		LOC123344939	25017889	25018255	XP_044837382.1
TRIM10L		LOC123344881	25045931	25078141	XP_044837307.1
RFPL		LOC123344866	25091186	25105847	XP_044837296.1
RFPL		LOC123344875	25163179	25208172	XP_044837301.1
RFPL		LOC123344854	25252950	25264311	XP_044837285.1
RFPL		LOC123344867	25284021	25354551	XP_044837297.1
TRIM26L		LOC123344890	25296404	25338395	XP_044837319.1
RFPL		LOC123344872	25365546	25386634	XP_044837299.1
RFPL		LOC123344879	25398125	25434304	XP_044837304.1
RFPL		LOC123344895	25437824	25458111	XP_044837327.1
TRIM10L		LOC123346639	25483816	25492172	XP_044840052.1
RFPL		LOC123346640	25530754	25581249	XP_044840053.1
TRIM7L		LOC123346642	25665475	25695764	XP_044840055.1
RFPL		LOC123344906	25867535	25876737	XP_044837341.1
RFPL		LOC123344856	25878234	25891115	XP_044837287.1
RFPL		LOC123344850	25906581	25920083	XP_044837279.1
RFPL		LOC123344910	26502033	26519861	XP_044837346.1
RFPL		LOC123345235	26732309	26748372	XP_044837898.1
TRIM39L		LOC123346125	28153375	28182183	XP_044839287.1
TRIM39L		LOC123346124	28359937	28370950	XP_044839286.1
TRIM39L		LOC123346102	28459640	28491924	XP_044839257.1
RFPL		LOC123346654	28510757	28514207	XP_044840065.1
TRIM39L		LOC123346107	28598832	28609976	XP_044839263.1
TRIM39L		LOC123346656	28670864	28689339	XP_044840068.1
TRIM10L		LOC123346657	28699740	28702196	XP_044840069.1
TRIM39L		LOC123346122	28729570	28730184	XP_044839284.1
TRIM39L		LOC123346106	28757690	28776156	XP_044839262.1
TRIM10L		LOC123346117	29010990	29019649	XP_044839279.1
TRIM10L		LOC123346661	29029845	29087970	XP_044840071.1
TRIM10L		LOC123346116	29155297	29193882	XP_044839276.1
TRIM15L		LOC123346662	29224302	29237782	XP_044840072.1
TRIM15L		LOC123346119	29324944	29329526	XP_044839281.1
RFPL		LOC123346110	29370870	29381675	XP_044839266.1
TRIM39L		LOC123346103	29764033	30465837	XP_044839260.1
RFPL		LOC123346108	30467542	30481441	XP_044839265.1
RFPL		LOC123345306	30853762	30859182	XP_044838017.1
RFPL		LOC123345526	31020143	31052142	XP_044838437.1
RFPL		LOC123345542	31088003	31116756	XP_044838453.1
RFPL		LOC123345534	31349018	31357992	XP_044838447.1
RFPL		LOC123345533	31369747	31417569	XP_044838442.1
RFPL		LOC123345525	31441549	31451941	XP_044838436.1
TRIM10L		LOC123346672	31526833	31537057	XP_044840082.1
TRIM52L		LOC123345546	31537169	31540173	XP_044838457.1
TRIM10L		LOC123346673	31549612	31556393	XP_044840083.1
RFPL		LOC123345532	31581372	31590336	XP_044838441.1
RFPL		LOC123345536	31609795	31666050	XP_044838449.1
TRIM41L		LOC123345545	31616809	31620161	XP_044838456.1
RFPL		LOC123345531	31680178	31689157	XP_044838440.1
RFPL		LOC123345528	31694591	31703058	XP_044838439.1
RFPL		LOC123345540	31713186	31741658	XP_044838451.1
RFPL		LOC123346675	31758959	31795798	XP_044840085.1
RFPL		LOC123345535	31812401	31821008	XP_044838448.1
RFPL		LOC123345549	31864332	31895336	XP_044838458.1
RFPL		LOC123345537	31912427	31920796	XP_044838450.1
RFPL		LOC123345541	31938232	31955998	XP_044838452.1
RFPL		LOC123346676	31960971	31970161	XP_044840086.1
RFPL		LOC123345543	31987203	31992451	XP_044838455.1
TRIM58L		LOC123346502	32125841	32128176	XP_044839877.1
TRIM10L		LOC123346500	32136399	32158426	XP_044839871.1
TRIM39L		LOC123346486	32163291	32211852	XP_044839849.1
TRIM39L		LOC123346683	32467234	32485687	XP_044840093.1
TRIM39L		LOC123346492	32549095	32587772	XP_044839859.1
TRIM39L		LOC123346496	32833142	32842958	XP_044839867.1
TRIM39L		LOC123346498	33145053	33153660	XP_044839869.1
TRIM39L		LOC123346497	33240738	332247920	XP_044839868.1
TRIM39L		LOC123346494	33301877	33446929	XP_044839862.1
TRIM39L		LOC123346495	33379681	33390829	XP_044839865.1
TRIM39L		LOC123346687	33596387	33611150	XP_044840095.1
TRIM39L		LOC123346689	33637531	33638082	XP_044840096.1
TRIM39L		LOC123345264	33820367	33851713	XP_044837948.1
TRIM39L		LOC123345280	34047698	34068507	XP_044837972.1
RFLP		LOC123345266	34360795	34375037	XP_044837951.1
RFLP		LOC123345275	34393481	34410104	XP_044837967.1
RFLP		LOC123345281	34415449	34425785	XP_044837973.1
RFLP		LOC123345255	34440288	34456394	XP_044837937.1
RFLP		LOC123345251	34485745	34546340	XP_044837932.1
RFLP		LOC123345253	34557811	34604749	XP_044837936.1
RFPL		LOC123345276	34585649	34604131	XP_044837968.1
RFLP		LOC123346695	34614674	34650947	XP_044840103.1
RFLP		LOC123346701	35389081	35396171	XP_044840111.1
TRIM15L		LOC123346703	35527120	35539753	XP_044840113.1
TRIM7L	TRIM209	LOC123346704	35579204	35599936	XP_044840114.1
TRIM41	TRIM41	123345248	35623790	35638036	XP_044837925.1
TRIM39L		LOC123345260	35689326	35697213	XP_044837945.1
RFPL	TRIM206	LOC123345252	35704049	35717610	XP_044837933.1
RFPL		LOC123345256	35721903	35735664	XP_044837939.1
RFPL		LOC123345101	35741203	35750253	XP_044837679.1
RFPL		LOC123345367	35753559	35783796	XP_044838097.1
TRIM7L		LOC123345364	35789389	35800331	XP_044838093.1
RFPL		LOC123345365	35804915	35821650	XP_044838095.1
TRIM39L	TRIM202	LOC123346521	35833838	35844246	XP_044839904.1
TRIM41L		LOC123346756	37964113	37967552	XP_044840153.1
TRIM39L		LOC123344821	37978784	37988953	XP_044837230.1
TRIM39L		LOC123344807	38044904	38063065	XP_044837214.1
TRIM39L		LOC123344806	38078460	38099248	XP_044837212.1
TRIM41L		LOC123346757	38110480	38113919	XP_044840154.1
TRIM39L		LOC123346787	39526175	39556625	XP_044840182.1
TRIM39L		LOC123346788	39864956	39946168	XP_044840183.1
TRIM39L		LOC123346790	39955465	39983151	XP_044840184.1
TRIM39L		LOC123345201	40315604	40361279	XP_044837844.1
TRIM7L	TRIM201	LOC123345055	41217565	41230570	XP_044837596.1
TRIM39L		LOC123345058	41866490	41880089	XP_044837611.1
TRIM39L		LOC123345968	43130510	43146384	XP_044839042.1
TRIM39L		LOC123345959	43206910	43215729	XP_044839034.1
TRIM39L		LOC123345960	43456395	43464399	XP_044839035.1
TRIM39L		LOC123345981	43535897	43581453	XP_044839059.1
TRIM39L		LOC123345964	43609550	43625301	XP_044839037.1
TRIM39L		LOC123345951	43917330	43945813	XP_044839025.1
TRIM39L		LOC123345966	43990151	44001725	XP_044839040.1
TRIM39L		LOC123345984	44084502	44085080	XP_044839064.1
TRIM39L		LOC123346807	44101619	44120948	XP_044840197.1
TRIM39L		LOC123345979	44278785	44307073	XP_044839057.1
TRIM39L		LOC123345956	44365951	44451027	XP_044839031.1
TRIM39L		LOC123345962	44553437	44566394	XP_044839036.1
TRIM39L		LOC123345980	44584380	44622231	XP_044839058.1
TRIM39L		LOC123345955	44630713	44641982	XP_044839030.1
TRIM39L		LOC123346809	44654234	44680173	XP_044840199.1
RFPL		LOC123345949	44693412	44899207	XP_044839023.1
RFPL		LOC123345965	44885788	44897078	XP_044839039.1
RFPL		LOC123345958	45003706	45027907	XP_044839033.1
RFPL		LOC123345967	45180074	45192384	XP_044839041.1
TRIM7L		LOC123346381	45257805	45263554	XP_044839686.1
RFPL	TRIM206	LOC123345897	46400295	46413857	XP_044838891.1
RFPL		LOC123345899	46417884	46431860	XP_044838894.1
RFPL		LOC123345023	46437415	46446486	XP_044837510.1
RFPL		LOC123345777	46449747	46480902	XP_044838762.1
TRIM7L		LOC123345778	46486628	46497538	XP_044838763.1
RFPL		LOC123345776	46502427	46516599	XP_044838759.1
TRIM39L	TRIM202	LOC123347052	46532585	46542865	XP_044840418.1
TRIM7	TRIM7	123344801	53368395	53388426	XP_044837209.1
TRIM58L		LOC123346986	55161586	55191002	XP_044840349.1
RFPL		LOC123345416	55615487	55629320	XP_044838210.1
RFPL		LOC123345417	55651982	55687240	XP_044838212.1
TRIM39L		LOC123345415	55886952	55922372	XP_044838207.1
RFPL		LOC123345420	56057469	56074650	XP_044838216.1
TRIM10L		LOC123345419	56086459	56101441	XP_044838215.1
TRIM39L		LOC123345433	56118474	56135773	XP_044838247.1
RFPL		LOC123345132	56220801	56220801	XP_044837755.1
TRIM39L		LOC123345130	56360748	56433269	XP_044837750.1
RFPL		LOC123345131	57098658	57118557	XP_044837752.1
TRIM16	TRIM16	123345031	63209741	63224276	XP_044837520.1
TRIM65	TRIM65	123347031	67738975	67749988	XP_044840391.1
TRIM47	TRIM47	123346222	67754555	67767842	XP_044839439.1
TRIM25L	TRIM214	LOC123345385	68859878	68880517	XP_044838121.1
RNF135	RNF135	23344957	74378073	74389782	XP_044837391.1
TRIM25L	TRIM25	123345904	73628099	73648525	XP_044838900.1
TRIM10L		PSEUDO	1151304	1180694
TRIM7L		PSEUDO	4571692	4587248
TRIM15L		PSEUDO	4906233	4921037
TRIM10L		PSEUDO	5529368	5551184
RFPL		PSEUDO	21070334	21090208
TRIM10L		PSEUDO	21202621	21224134
RFPL		PSEUDO	22375733	22384921
RFPL		PSEUDO	22597649	22609922
RFPL		PSEUDO	23087747	23224460
RFPL		PSEUDO	23802316	23812735
RFPL		PSEUDO	23860868	23873361
RFPL		PSEUDO	24924991	24945933
RFPL		PSEUDO	26354185	26367897
TRIM39L		PSEUDO	28496111	28500767
RFPL		PSEUDO	29106370	29129414
RFPL		PSEUDO	29314238	29323465
RFPL		PSEUDO	31062462	31067053
RFPL		PSEUDO	31467403	31481880
RFPL		PSEUDO	31497663	31517570
TRIM39L		PSEUDO	32226105	32244411
TRIM39L		PSEUDO	33265441	33281788
RFPL		PSEUDO	34466828	34479480
RFLP		PSEUDO	35469276	35506143
TRIM39L		PSEUDO	43078997	43094464
TRIM39L		PSEUDO	43400395	43418542
RFPL		PSEUDO	45050029	45228990
TRIM39L		PSEUDO	46385526	46393496
RFPL		PSEUDO	55767321	55772369
RFPL		PSUEDO	21253390	21279443
RFPL		PSUEDO	23912445	23924429
