# Supplementary material for: Evolution and expression of the duck TRIM gene repertoire
Source: Front Immunol. 2023 Aug 9;14:1220081. doi: 10.3389/fimmu.2023.1220081 (PMC10445537; doi:10.3389/fimmu.2023.1220081)
Supplement: Supplementary File 6 — Raw read counts for all samples used after library normalization in EdgeR. [file DataSheet_6.xlsx]

## Sheet: Sheet1
	adipose	adipose	adipose	adipose	adipose	adipose	adipose	brain	brain	brain	brain	brain	brain	brain	brain	brain	brain	brain	fibroblast	fibroblast	fibroblast	fibroblast	fibroblast	fibroblast	fibroblast	fibroblast	fibroblast	fibroblast	fibroblast	fibroblast	fibroblast	fibroblast	fibroblast	heart	heart	heart	heart	heart	heart	intestine	intestine	intestine	intestine	intestine	intestine	intestine	intestine	intestine	intestine
GeneID	SRR1295590.2	SRR1295593.2	SRR1295594.2	SRR22265565	SRR22265566	SRR22265567	SRR22265569	SRR6318552.1	SRR6318553.1	SRR6318554.1	SRR6318555.1	SRR6318578.1	SRR6318586.1	SRR6318587.1	SRR11921663	SRR11921666	SRR11921668	SRR11921672	SRR11261962	SRR11261963	SRR11261964	SRR11261965	SRR11261966	SRR11516784	SRR11516785	SRR11516786	SRR6760943.1	SRR6760944.1	SRR6760965.1	SRR6760966.1	SRR16573636	SRR16573637	SRR16573638	SRR10176885	SRR10176886	SRR10176891	SRR10176892	SRR10176893	SRR10176894	Ileum_M1_1	Ileum_M1_2	Ileum_M1_3	Ileum_M2_1	Ileum_M3_1	Ileum_M3_2	Ileum_M3_3	SRR1610922.2	SRR1610923.2	SRR1610924.2
TRIM200	5.42799	5.3601	5.24039	5.05943	4.69366	4.43506	4.62691	1.67933	1.95741	1.40386	1.79868	0.759729	1.18429	2.66509	1.30496	1.17302	1.12855	1.44463	3.38745	3.00363	3.83479	3.51265	3.46237	5.06854	5.30511	4.92208	0.681719	-0.364809	3.09936	0.319037	1.51991	2.60088	2.2395	4.15272	3.86297	3.57761	4.309	4.06775	4.01084	3.69229	4.92245	3.55707	3.938	2.82605	3.36726	3.36726	3.54597	3.55131	3.24168
TRIM39	3.64817	3.37866	3.08219	3.67627	3.4671	3.65	3.39475	3.88754	4.37143	4.67082	4.31456	4.19279	3.77284	3.87118	3.37015	2.96143	3.48453	3.45328	3.0963	3.52753	2.80808	3.14574	3.41038	2.56276	2.87873	2.76137	1.70893	1.15558	2.43003	2.58149	2.15682	2.02446	1.2881	3.03034	2.56252	2.76794	3.21393	2.95034	2.91953	2.89246	2.13743	2.87381	3.00505	3.03228	2.16584	2.16584	2.01962	3.62902	3.85409
FDS1	3.95744	3.77126	2.94229	3.73091	4.00628	4.22939	3.66125	7.86202	7.56275	7.80673	7.68941	7.29508	7.61813	8.01041	7.90941	8.17978	7.87112	7.79547	5.46323	5.49766	5.18863	5.04885	4.93073	5.55042	5.95063	5.58965	2.10765	1.54134	4.76484	1.92553	4.91878	4.7877	4.65415	5.56301	4.99755	5.63107	5.76925	5.20335	5.36139	5.27297	5.30106	4.98659	3.94645	3.98717	4.5445	4.5445	3.25166	3.61336	3.78002
FDS2	-3.77593	-6.91143	-6.91143	-6.91143	-3.41168	-3.32852	-6.91143	-2.20661	0.00167339	-0.42104	0.745813	-0.15453	-0.390165	-0.598643	-0.122893	-1.35159	-0.165997	-1.83821	-1.40186	-6.91143	-6.91143	-6.91143	-6.91143	-2.86244	-1.62678	-1.96541	-6.91143	-6.91143	-6.91143	-6.91143	-6.91143	-2.67019	-2.28182	6.34466	6.16285	5.65088	5.86595	5.77089	6.04794	-6.91143	-6.91143	-3.28237	-6.91143	-6.91143	-6.91143	-6.91143	-3.47967	-3.02578	-3.41969
FSD1L	-0.474047	0.690367	-0.558092	-0.471698	-0.718006	0.909705	0.304858	3.01149	2.73769	3.07882	3.19413	2.98043	2.96713	2.33301	3.42151	3.09695	3.2724	2.7348	3.53678	3.16038	2.86267	3.32708	2.74434	1.75166	1.99082	2.18605	3.72143	3.79934	1.72572	3.83748	3.28489	3.30328	2.88699	2.68509	1.83802	2.78398	2.16347	2.53582	2.60564	0.416341	-0.895934	0.306211	1.05716	1.34165	1.10734	1.10734	1.40693	1.44236	1.72575
TRIM211	0.0311809	0.398312	-1.13426	1.02649	-0.359823	0.412771	-0.510821	0.370774	-0.143886	0.0401901	-0.13708	0.459719	-0.0713816	0.583757	-0.743823	-0.846217	-2.98803	-1.62195	-3.83658	-6.91143	-1.58897	-3.78826	-1.12508	-3.40447	-2.80065	-6.91143	-6.91143	-1.91923	-6.91143	-2.69811	-2.55502	-1.5211	-0.903672	-0.88739	-0.584656	0.815441	0.0875855	1.25638	0.634134	0.747066	1.46445	1.0282	1.46291	0.579421	0.794579	0.794579	0.145796	0.687972	0.476997
RNF135	4.97497	4.39267	5.06194	4.4079	3.70364	3.02297	3.97689	1.38544	1.34397	1.83209	1.89244	1.17976	1.46628	0.553554	1.30496	1.56908	1.47252	1.53746	3.74361	3.78469	3.30647	3.30386	2.99843	3.07146	3.2778	3.67911	3.50927	3.95832	2.78273	3.64075	1.36233	0.942186	0.904576	1.72616	4.13491	2.27243	3.17961	2.92612	2.53535	3.99305	4.26013	4.20772	4.53396	3.68779	4.21909	4.21909	4.84398	4.29443	4.17288
NHLRC1	2.40959	1.74236	1.95776	1.88049	2.18535	2.61381	2.28182	3.35776	2.87629	3.4384	3.29569	3.40522	3.89131	3.43896	3.5123	3.5391	3.18171	3.47105	1.47732	0.776483	1.09895	0.972719	0.41013	1.69522	1.88916	1.42888	1.20028	2.18032	2.34336	2.374	1.56006	0.0407424	0.666265	3.01775	2.47978	3.08952	3.03353	2.92	2.65067	0.868477	-0.760459	1.57735	1.39038	0.530788	1.28357	1.28357	1.82636	1.61404	1.52697
RNF39R	2.16792	2.08168	2.36508	1.67289	0.819151	1.81595	1.06271	2.56344	2.92578	3.1662	2.51474	2.76119	2.84364	2.58523	2.75559	2.77768	2.8925	2.29067	0.348158	-0.274851	1.25402	0.972719	1.15649	1.22273	2.07039	1.79782	-0.827902	-2.48171	-1.06006	-0.757658	-1.01779	-1.07108	-1.31125	1.81614	2.28237	1.83274	2.42019	2.3111	1.95142	0.567445	2.92112	1.99138	1.46291	1.87721	1.36422	1.36422	-0.0528906	0.342076	0.861993
RNF207	-1.59171	-1.3639	-0.271797	-0.994845	0.322388	-0.119236	-1.20063	-0.918258	-1.47149	-1.97426	-0.49589	-1.14125	-1.23987	-0.741124	-0.505906	-2.13618	-1.72432	-0.640514	0.0800063	-0.399064	-0.0282427	-0.623626	-1.44049	-1.18781	-0.864674	-1.56212	-1.23587	-3.41627	0.50815	-1.16596	1.13313	0.581397	0.666265	9.48767	7.48832	8.42507	9.20236	8.81475	8.24543	-1.50576	-0.416893	-0.798002	-0.137011	-0.730526	-1.07441	-1.07441	-0.319529	0.77097	0.385931
BSPRY	1.3643	0.900858	1.71731	1.45937	2.26464	3.72159	1.06271	3.16459	3.88176	3.42901	3.47091	3.44788	3.42298	3.58049	3.35514	3.3349	3.62882	3.14201	3.27242	2.97888	3.53543	3.10335	3.41445	4.78055	5.16533	4.82874	4.82704	4.79891	4.60173	5.15301	3.75448	3.28766	3.29734	5.13355	5.09342	4.4655	4.93292	4.10329	4.69832	5.01476	5.09986	4.7386	5.25776	4.94333	4.81942	4.81942	4.45472	4.19574	4.47582
TRIM1	5.08722	4.81263	4.94287	4.98894	5.28165	5.16264	5.20025	3.70753	4.08873	3.80799	3.53046	3.70862	3.73654	3.60279	4.13916	3.71193	3.98045	4.47344	3.26318	2.5952	3.03895	2.99157	2.67145	3.84291	3.98034	4.11699	0.551185	-0.532807	0.859954	0.813732	3.44712	3.04545	3.01381	3.41812	3.24401	3.92729	4.08008	3.57428	3.31875	2.46198	-0.139611	1.68723	1.76018	1.91559	1.62648	1.62648	2.51656	2.88601	2.64267
TRIM2	2.7193	2.52454	1.9298	1.02649	2.94017	3.2681	2.35886	5.39548	5.50536	5.32941	5.74965	5.15304	5.71943	4.75775	5.95539	5.90574	6.30285	6.01833	5.28981	5.29459	4.9024	5.64713	5.22158	2.47608	1.68186	2.21199	0.248254	0.458498	-2.59589	-1.42362	6.08261	5.80624	5.73988	4.17839	3.54125	4.09311	4.02959	3.68668	4.43644	2.65435	0.162726	1.80892	2.81493	3.51728	2.9891	2.9891	4.2246	4.1328	4.55633
TRIM3	5.32387	5.22648	5.22034	6.35722	6.24774	6.10244	5.9291	6.82809	6.77197	6.91502	6.94586	6.54889	6.84681	6.99439	6.67298	7.04326	6.98046	6.84404	4.28099	4.35982	4.35239	4.45847	4.41592	5.98056	6.27756	5.86986	1.70893	1.70137	5.16774	1.08557	4.82303	4.60696	4.23592	5.64305	5.451	5.74676	6.09651	6.19561	5.90659	4.99933	4.41128	5.1548	4.65758	3.72609	4.40531	4.40531	4.49951	4.99248	4.95417
TRIM7	-0.609886	-0.0927375	-0.558092	-0.471698	0.592046	0.310344	-0.0460866	-1.80547	-1.75363	-2.74672	-3.73597	-2.88399	-6.91143	-0.532354	-3.11566	-3.9862	-2.03638	-2.4019	-6.91143	-3.70853	-4.00406	-6.91143	-3.87134	-1.18781	-2.40664	-1.24729	-6.91143	-6.91143	-6.91143	-6.91143	-6.91143	-6.91143	-6.91143	0.970865	-0.708554	1.72609	1.05694	0.830014	1.17603	2.14701	3.2766	1.15602	1.53197	2.52455	1.10734	1.10734	2.58171	2.28501	2.19009
TRIM201	7.15839	7.00589	7.2056	8.53846	8.47632	8.15475	8.44799	8.17599	8.28579	8.22277	8.28682	8.1323	8.32777	8.20817	8.35636	8.54933	8.71897	8.53036	8.06817	7.94345	7.97572	7.99228	7.94135	8.83164	9.07734	8.83723	8.43524	8.40034	7.76263	8.68011	6.51331	6.7474	6.35503	8.3338	8.18316	8.06987	8.66733	8.41194	8.5298	7.8771	7.93651	7.65511	7.79203	7.7964	7.80947	7.80947	7.2342	6.98656	7.0355
TRIM8	5.36597	5.40969	5.31117	5.35833	5.44233	4.70104	5.27768	4.77999	4.77399	4.87827	4.64024	4.65637	4.72789	4.91599	4.53194	4.87125	4.80885	4.93032	6.32005	6.27425	5.9048	5.60501	5.65527	5.39372	5.60142	5.39527	2.57894	2.95909	3.99231	2.76286	5.52954	5.28831	5.12029	4.20362	3.96788	4.23794	4.50421	4.20242	4.30178	5.12852	4.87641	4.91611	4.49702	4.78904	5.25623	5.25623	5.23054	5.306	5.04813
TRIM9	-2.30479	-2.49577	-1.70613	-3.98533	-1.69843	0.0170834	-1.86227	7.02671	6.89781	7.02469	7.10261	6.9219	6.68533	6.69609	6.80109	7.06526	6.88309	6.66915	2.25979	2.404	2.2433	2.12607	2.23881	2.39572	2.43748	2.06313	-0.827902	-1.91923	-0.333121	-2.69811	1.84643	2.40055	2.42174	-1.60965	-3.98434	-0.819176	-1.4272	-2.09849	-1.22975	-1.72249	-2.18479	-1.37258	-2.80117	-1.71078	-6.91143	-6.91143	-1.26886	-1.04304	-0.832072
TRIM207	1.59806	1.796	0.687953	0.725304	1.45916	-1.60983	1.60839	1.44184	1.82021	2.18437	1.90535	1.48842	2.05636	1.38768	-0.400207	-0.0895817	-0.484568	-0.204867	0.94161	1.8432	1.6389	1.04169	1.15649	0.895421	-0.988222	0.619327	2.06043	2.47428	1.28888	2.59895	-0.243734	-0.538406	-0.105958	-1.32681	-0.993715	-1.45922	-1.74109	-0.617668	-1.22975	-1.72249	0.019463	-0.142735	-1.84355	0.841118	-0.405834	-0.405834	-0.319529	-1.1009	0.101066
TRIM208	-1.90464	-1.52998	-2.36092	-3.98533	-2.86987	-2.78426	-3.12027	-0.309486	-1.03292	-0.808352	-0.715468	-1.48198	1.18429	-0.0895247	-2.16855	-6.91143	-2.03638	-1.2676	-1.80638	-1.66592	-1.99204	-1.91812	-1.69703	-4.28284	-6.91143	-4.3335	-1.23587	-1.91923	-2.98697	-6.91143	-0.11172	-1.07108	-1.39197	1.2758	0.464861	0.794479	0.0373622	1.6604	1.70333	-6.91143	-4.02994	-2.34188	-1.273	-3.21934	-1.79465	-1.79465	-3.47967	-2.07542	-3.41969
TRIM213	1.55636	0.443831	1.63314	-0.471698	0.710062	0.310344	1.06271	-1.6402	-2.1047	-1.78752	-1.1774	-1.76407	-2.6506	-2.6121	-1.85744	-6.91143	-6.91143	-1.83821	-3.83658	-3.70853	-1.37173	-1.60528	-2.96182	-1.50293	-0.864674	-1.74972	-2.76545	-3.41627	-2.28852	-3.62236	-2.1577	-2.17868	-1.76935	-0.551028	0.376148	-0.819176	0.839703	0.721608	0.372643	3.73549	3.22855	3.35877	2.64868	2.9698	2.75988	2.75988	2.51142	2.06585	2.65247
TRIM13	3.06987	3.21108	3.25548	2.51369	2.9482	3.92593	2.75062	3.17016	3.28461	3.4708	3.74674	3.2974	3.27335	3.16704	3.18724	3.46944	3.33265	3.05833	3.20646	3.36995	3.29461	3.40332	3.74021	4.6306	4.37444	4.56495	5.61034	5.75603	4.77523	5.85332	3.7487	3.76238	3.77736	3.73886	3.40961	3.51812	3.65386	3.52675	3.80716	3.04621	3.15333	2.56386	3.20155	2.58535	2.38785	2.38785	3.75161	3.63789	3.49418
TRIM14	3.27662	2.78546	3.48892	3.88342	3.81319	3.03104	4.13419	0.886441	-0.249783	-0.722124	-0.366116	0.282528	0.450834	-0.350011	-0.20954	-0.36696	0.44599	-1.2676	-0.827488	-0.685063	-0.109986	-0.623626	-1.44049	1.87536	1.43969	1.49377	2.59559	2.84374	1.28888	2.91003	-0.941068	-0.331307	-2.62783	2.37551	3.14904	2.55388	3.59431	2.79182	2.60564	5.01257	4.17395	5.27231	5.09042	4.99354	5.39387	5.39387	4.65314	4.60157	4.43097
TRIM18	4.88518	4.75285	4.73244	3.55363	3.55909	3.58018	3.72084	1.51378	1.82021	1.47859	1.79868	2.29395	0.0907673	0.805007	1.86729	2.28834	2.34223	1.64569	4.40379	4.31109	4.02152	4.03095	4.15907	3.13649	3.2021	3.35159	4.34601	4.47266	3.26176	4.2338	4.94428	4.83037	4.55671	3.98826	4.07275	4.53192	5.15378	4.564	4.36394	2.63166	3.16188	1.99138	2.87818	2.48681	2.08881	2.08881	4.13894	4.15151	4.26998
TRIM19.1	3.07357	2.86291	3.59507	3.50569	3.48377	3.50682	3.54737	3.24075	2.90742	3.01748	3.14055	3.13982	2.81298	3.37131	3.03539	3.4551	3.19104	3.1346	2.30551	2.02338	2.0309	1.57904	2.41963	3.97521	4.13639	3.85409	-1.49327	-0.21435	2.07409	-0.947411	2.60356	3.11435	2.78053	2.52531	3.68359	2.94482	3.51395	3.26714	2.81792	2.66556	2.43431	2.56386	2.82414	1.98944	2.19553	2.19553	3.00358	2.76973	2.57729
TRIM19.2	3.22432	2.65606	3.6688	3.37454	3.30775	2.87831	3.28849	2.34421	1.98101	2.01896	1.63781	1.8095	1.79912	1.93643	2.18856	2.28834	1.47252	1.58173	2.35854	2.30795	2.72801	2.27674	2.4277	3.33425	3.91287	3.56294	1.54709	1.45413	2.66258	1.92553	1.94068	2.0169	2.0989	1.50952	3.17557	1.41883	2.49653	2.58306	1.70333	3.55433	4.29943	3.46132	3.32991	3.04098	2.71957	2.71957	3.07146	2.86727	2.83999
TRIM23	4.16245	4.12218	4.40454	4.51903	4.43834	4.8971	4.9217	6.26657	6.32332	6.42685	6.46942	6.41824	6.3899	5.51656	6.1935	6.40834	6.09617	5.53358	4.03717	4.43905	4.09632	4.48967	4.31729	3.8644	3.61681	3.71585	6.04263	6.19978	4.81603	6.10933	5.26588	4.8336	4.93624	3.79895	4.31274	3.81208	4.46438	4.12739	3.934	3.12955	0.853772	3.31835	3.44181	3.52971	4.0506	4.0506	3.98442	4.06699	3.87517
TRIM24	4.62517	4.52563	4.8471	4.95108	4.84538	5.25688	5.26573	3.56243	2.94391	3.726	3.67693	3.2974	3.83138	3.42652	3.49869	3.9037	3.77866	3.53436	5.01908	5.01625	4.88404	5.17318	4.86836	4.2962	3.85563	3.96124	3.89966	4.41032	2.30947	4.15335	5.08622	4.94133	4.91123	3.37929	3.59792	4.03844	4.34299	3.89757	4.16104	5.59374	4.85811	5.5226	5.72034	5.96618	5.65392	5.65392	5.99539	5.77475	6.08551
TRIM25	5.8691	5.76613	6.15149	5.32911	5.13461	4.88379	5.92531	2.39271	1.71155	1.9809	1.75656	2.76794	2.7974	1.57975	2.77828	2.90977	2.43938	1.92879	4.78573	4.81079	4.56485	5.18848	4.99595	5.30692	5.26001	5.59459	6.93622	7.3537	6.03126	7.31477	3.77737	3.984	3.6496	4.84913	6.0675	5.26169	5.78835	4.91727	5.45109	5.43736	2.54308	4.74115	5.38298	6.08462	5.75957	5.75957	6.58748	6.41407	6.55889
TRIM203	-0.349904	-2.88845	-0.271797	-2.13522	-3.41168	-0.971121	-4.01965	-6.91143	-6.91143	-4.52358	-2.51319	-6.91143	-1.87586	-1.17456	-6.91143	-2.53377	-2.03638	-6.91143	-3.30985	-2.23199	-4.00406	-0.940945	-0.517529	-1.05279	0.124373	0.167647	-1.80678	-6.91143	-2.59589	-2.69811	-2.1577	-2.48711	-3.38067	-3.65693	-1.82275	-3.56558	-2.39532	-2.86785	-2.09894	2.85378	3.60614	3.21205	1.76018	2.51208	1.1685	1.1685	0.796343	1.259	1.17922
TRIM205	2.77491	0.867841	2.5231	1.67289	1.96566	1.40826	1.20304	-0.372942	0.436656	-0.230402	0.0605269	0.391431	-0.0713816	0.357711	-0.505906	-0.472686	-1.72432	-1.43392	-2.37053	-1.38335	-2.15601	0.50377	0.970149	-0.351998	0.705666	-0.261582	1.11042	0.0463647	0.694749	2.05771	-4.00558	-6.91143	-6.91143	1.72616	1.02764	2.47044	3.30696	2.40172	1.40352	0.868477	0.935866	0.3603	0.926459	1.1933	1.07575	1.07575	0.0356306	-0.238167	-0.329416
TRIM206	3.7831	3.57555	3.52673	3.89941	3.93939	3.94314	3.25663	1.9101	1.72559	1.13019	1.52523	1.35135	1.08513	1.4047	0.246107	-0.176248	-0.608575	-0.450206	3.51748	3.48424	4.20806	3.93146	4.42602	4.99055	5.24294	5.06597	5.28796	5.51341	4.61104	5.73983	3.52356	3.46753	3.50105	3.59376	3.27297	3.51171	3.21393	2.95633	3.78039	2.59694	4.38229	1.50716	1.99027	2.02499	1.77154	1.77154	2.4959	2.49977	2.41978
TRIM28	4.79616	4.75511	5.02609	5.17342	5.0288	4.77982	4.95682	5.79429	5.82602	5.73202	6.6471	5.65522	5.55198	5.92023	5.49105	5.56027	5.59509	5.9053	4.84111	4.73339	5.23386	5.00778	5.1708	5.97365	6.16698	5.81377	2.49265	1.58304	4.19152	1.84	4.50772	4.63439	4.58861	4.98142	4.57601	5.03249	5.13749	5.39753	5.12126	4.86231	5.16939	4.72835	4.89673	4.39976	4.65549	4.65549	4.77708	4.65718	4.82579
TRIM29	-2.02609	-3.42971	-6.91143	-6.91143	6.15193	7.89426	-4.01965	-6.91143	-6.91143	-3.66845	-2.2616	-2.88399	-3.57724	-2.36133	-6.91143	-6.91143	-1.72432	-0.745993	-3.30985	0.0441746	-1.58897	-2.87352	-0.342632	-2.86244	-3.34445	-3.45968	-2.76545	-2.48171	-6.91143	-6.91143	0.496767	0.699409	-1.31125	0.513724	-2.53172	-3.18646	-2.14283	-0.690701	-1.91273	-1.72249	-6.91143	-0.220002	-3.34495	-6.91143	-1.79465	-1.79465	-2.24027	-5.19036	-2.87813
TRIM32	3.32088	3.19785	3.50795	3.78356	3.7955	4.07785	3.99148	4.05059	3.84042	4.27179	4.1776	3.84253	4.08018	3.62837	3.79421	4.04449	4.19038	3.95616	3.17724	3.06369	3.29461	3.59909	3.1766	3.95932	4.29717	4.07165	3.66731	3.36977	3.59755	3.97758	3.9307	4.0279	3.88404	4.25278	4.18582	4.30618	4.59815	4.62358	4.55961	3.44145	0.853772	3.1748	3.32991	3.30233	3.13415	3.13415	3.49744	3.54661	3.36899
TRIM33	5.11711	5.20846	5.39534	5.02583	5.06986	5.40091	5.46358	4.81601	4.88135	4.97017	5.13816	4.92899	5.01058	4.67248	5.04602	5.04173	5.16187	5.02354	6.39228	6.52235	6.09351	6.45964	6.30867	5.10329	4.95502	5.23368	6.84687	7.19635	5.42808	7.09931	6.09689	5.89343	5.73098	4.06061	3.67432	4.43535	4.44765	4.18211	4.17395	5.08743	4.14404	4.94958	5.16297	5.20591	5.13696	5.13696	5.42197	5.46775	5.59026
TRIM35	2.8716	3.63072	3.14433	5.04273	4.6302	5.36782	3.94227	3.16459	2.90125	2.72691	3.01514	2.95108	3.17431	3.89546	2.47913	2.81185	2.62979	2.94427	5.04087	5.77957	5.88582	6.02898	6.50116	7.1924	7.53371	7.20263	3.78816	3.39341	4.80391	3.48979	5.34652	5.13267	4.87072	1.2758	0.988274	2.84642	2.89937	2.37513	1.68901	2.93014	1.59652	3.1748	1.41497	0.480458	1.90334	1.90334	1.87516	1.70128	1.62978
TRIM36	3.72311	5.02969	3.72681	3.25535	2.91581	3.31515	3.02097	0.939644	-0.624026	0.877484	1.14462	1.31494	0.565637	0.322321	1.33588	-0.268455	0.778587	0.541583	2.01755	2.05923	1.83731	1.63963	1.83982	-0.929333	0.239004	0.0574693	3.07096	3.55929	1.65551	3.58049	2.99876	2.72666	2.23279	2.90608	1.15753	1.34866	1.71379	0.693184	2.65804	2.57332	-0.636621	2.39275	2.60661	3.28777	3.13415	3.13415	1.65996	1.83845	2.48705
TRIM37	5.85895	5.60266	5.37476	5.34282	5.27208	6.05571	5.23336	7.77847	7.89698	8.01585	8.1224	7.6675	8.01573	7.93132	8.05445	8.16471	8.18744	7.88017	5.53601	5.31697	5.06371	5.30178	5.24917	4.86399	4.56505	4.83083	7.40871	7.745	6.19335	7.63668	5.76745	5.58899	5.82158	5.32833	5.02698	5.24923	5.70031	5.3887	5.39926	5.57454	5.26777	5.07214	5.67399	5.15266	5.31152	5.31152	5.08343	5.14729	5.11699
TRIM202	0.45089	-0.956595	0.584174	-1.56791	-2.16838	-0.269794	-2.17334	-6.91143	-2.31852	-2.74672	-4.58452	-4.64036	-3.04076	-3.8281	-3.11566	-3.08444	-6.91143	-2.79598	-0.303532	-0.852581	-0.493035	-0.363672	-0.580879	-0.274801	-0.547117	-0.770011	-0.374284	-1.51557	-1.63258	-1.16596	-6.91143	-2.48711	-1.66535	-2.73457	-1.56679	-0.527641	-2.14283	-0.935006	-4.62709	4.04119	3.94532	3.5219	3.34278	3.7791	4.09854	4.09854	3.37271	2.96216	2.93941
TRIM41	5.58789	5.23621	5.56737	5.52393	5.14163	5.49877	5.15344	5.8699	5.93953	5.9537	5.89912	5.62115	5.91436	5.83491	6.00674	6.01735	5.89108	5.82356	5.65294	5.66113	5.09483	5.09691	4.9364	4.96889	5.29355	5.20489	3.50927	3.20594	4.59706	3.60662	4.3353	4.06868	3.86897	4.49452	4.36555	4.72983	4.87333	4.73583	4.91988	6.25901	5.49294	5.96692	6.19065	6.28578	6.2312	6.2312	5.78858	5.66673	5.66782
TRIM212	0.88073	0.867841	1.68423	4.07395	1.93366	0.508406	1.33092	1.79933	1.30709	1.77393	1.28953	2.01636	2.58699	2.83794	2.04623	1.96297	2.23807	2.2224	0.795437	1.91017	0.65517	1.51579	2.10431	3.02641	2.89631	3.03287	5.01212	5.07216	4.20079	5.44862	-2.1577	-1.92472	-1.88142	-1.20379	-2.78096	-0.241279	0.748992	-1.02659	0.18132	3.82322	4.95481	3.72108	3.02914	2.15903	3.52176	3.52176	3.76893	3.40307	3.67334
TRIM42	-6.91143	-6.91143	-6.91143	-2.53281	-2.16838	-6.91143	-6.91143	-6.91143	-6.91143	-6.91143	-6.91143	-6.91143	-6.91143	-3.8281	-6.91143	-6.91143	-6.91143	-6.91143	-6.91143	-6.91143	-6.91143	-6.91143	-6.91143	-6.91143	-6.91143	-6.91143	-6.91143	-6.91143	-3.52519	-6.91143	-1.47797	-1.70884	-1.31125	-6.91143	-6.91143	-6.91143	-6.91143	-6.91143	-6.91143	-6.91143	-6.91143	-6.91143	-6.91143	-6.91143	-6.91143	-6.91143	-6.91143	-6.91143	-6.91143
TRIM45	3.34558	3.4695	3.16246	4.16496	4.24333	3.66045	4.29181	1.54844	1.19046	0.983933	1.4212	1.21969	0.637392	1.90088	1.84596	2.07977	2.43938	1.94583	3.63676	2.902	2.971	2.74501	2.39514	5.06668	5.38819	5.0079	3.09458	3.08052	3.70138	3.38296	2.7839	2.47415	2.78513	3.15051	3.1843	4.08018	4.22174	4.13004	3.14607	1.21222	2.95104	2.33988	2.13047	1.93441	1.13824	1.13824	0.925517	0.93832	0.959962
TRIM46	3.4993	3.73052	4.02315	3.58693	3.73646	3.88196	3.01145	4.7299	4.73461	5.07625	4.92015	4.60452	4.88723	4.89506	4.59721	4.95009	5.04582	4.95788	2.77082	2.66666	2.81916	3.22697	2.92622	3.64853	3.61681	3.55789	0.481205	-0.0781115	3.19527	0.47849	3.56361	3.77811	3.42652	3.09767	2.74482	3.30122	3.66631	3.55467	3.27629	2.01297	0.721147	1.48298	2.05427	1.59919	1.28357	1.28357	1.92236	2.41457	2.23644
TRIM47	4.4583	4.85957	4.55395	5.72874	5.87706	5.51613	5.67115	2.67746	2.11504	3.02373	2.38249	2.46982	2.66632	2.13306	2.47913	2.69464	2.34223	1.85856	3.89784	3.8679	3.72416	3.62555	4.24149	6.8492	7.10211	6.93888	7.1745	7.06547	7.258	7.38125	4.15699	4.18789	4.02089	4.38852	4.61207	4.90628	5.51087	5.3887	4.27567	3.2684	0.853772	3.09729	3.49467	2.57339	2.84665	2.84665	3.62656	4.04881	3.63925
TRIM50	-4.28106	-2.88845	-3.59334	-2.53281	-6.91143	-3.32852	-4.01965	-3.68497	-2.8739	-4.52358	-2.04744	-6.91143	-6.91143	-1.96177	-6.91143	-2.13618	-6.91143	-3.33991	-4.67478	-6.91143	-3.10357	-6.91143	-3.34606	-1.90669	-1.84301	-3.45968	-1.23587	-1.91923	-1.81992	-0.757658	-3.10519	-2.48711	-2.62783	-6.91143	-2.13411	-4.08128	-3.62564	-1.74737	-6.91143	-2.68347	-6.91143	-6.91143	-0.865217	-2.27626	-1.39004	-1.39004	-2.54811	-1.67307	-4.29683
TRIM54	-2.15872	-4.30603	-1.54055	1.90182	0.632467	0.837882	0.174537	-0.0283479	0.535601	0.637662	0.983509	0.812911	-0.621861	1.38768	-1.19575	-1.56889	0.382259	0.861864	4.3393	4.39063	4.50089	4.09996	3.86431	5.30221	5.59471	5.2619	0.330156	0.267098	1.40041	-0.439788	2.7438	3.03051	2.69519	8.64617	8.3933	8.56101	8.55761	8.6979	8.40574	1.24248	1.15736	2.99843	0.926459	1.09637	2.18076	2.18076	-1.34135	-2.19637	-1.81089
TRIM55	-6.91143	-6.91143	-4.45549	-2.53281	-6.91143	-6.91143	-3.12027	-1.80547	-2.8739	-1.78752	-6.91143	-3.26983	-4.44085	-1.17456	-6.91143	-6.91143	-6.91143	-6.91143	5.67749	6.04615	5.23489	5.12632	5.04923	3.52983	3.4661	3.49587	-3.68618	-1.91923	-3.52519	-2.13931	2.60995	2.55465	2.74794	8.42271	7.92576	8.38345	8.1747	8.70136	8.61404	-6.91143	-6.91143	-2.34188	-6.91143	-6.91143	-6.91143	-6.91143	-6.91143	-4.42765	-6.91143
TRIM59	4.17629	4.46896	3.92744	4.05979	3.28257	3.5966	4.01071	0.8312	1.2883	1.42291	1.54186	1.03059	1.11057	0.725961	0.591864	0.986134	1.37765	0.585728	3.38745	3.78826	2.87865	3.89154	3.99497	3.44679	3.36874	3.47459	5.50628	5.66915	4.04817	5.84236	3.42192	2.61095	3.14118	2.69303	2.28237	3.22885	3.40429	3.34229	2.89479	5.00817	2.08442	4.70764	5.06346	5.2905	5.25271	5.25271	5.14524	4.90331	4.9797
TRIM215	5.97577	5.87503	5.84969	6.57282	6.3168	6.49572	6.46082	5.01658	4.94123	5.08225	5.30941	4.96761	5.09583	4.88751	5.29648	5.23253	5.01726	4.78169	5.48823	5.70044	5.4596	5.62949	5.71996	5.61523	5.2819	5.52125	7.56436	7.8943	6.01996	7.6561	5.65918	5.57039	5.60015	4.71326	4.8099	5.24247	5.09515	4.99356	4.94118	6.54208	6.34477	6.34103	6.21885	6.59461	6.64508	6.64508	5.81018	5.81148	5.73739
TRIM62	3.14916	3.25643	2.94229	3.69471	3.4671	3.30186	3.13924	3.2618	3.15055	3.65527	3.78915	3.81998	3.46303	4.00275	3.4711	3.83336	3.8032	3.96872	1.65739	1.72915	2.42841	2.21835	2.60895	4.56911	4.80957	4.63135	0.964177	-1.20051	2.74941	0.982899	3.07925	3.25912	3.02552	2.51639	2.29855	3.00992	3.0652	3.14129	2.48651	2.54931	3.15333	2.78761	2.57423	2.51208	3.19422	3.19422	2.33079	2.78179	2.16976
TRIM63	-4.28106	-6.91143	-6.91143	-1.35061	-0.527827	-3.32852	-0.748727	-0.309486	0.215739	0.637662	0.274659	-0.316429	0.236519	0.752793	-6.91143	-6.91143	-6.91143	-6.91143	4.20098	3.75221	3.17027	2.54571	2.45164	4.94085	5.18334	4.76224	-6.91143	-6.91143	-6.91143	-2.69811	0.411557	1.5036	1.13808	9.50215	9.12541	9.53532	9.76615	9.05122	10.1211	-3.23044	-6.91143	-6.91143	-6.91143	-6.91143	-2.35897	-2.35897	-3.85081	-3.02578	-2.17684
TRIM65	3.22099	2.86291	3.2611	3.13444	3.44458	3.69135	3.27265	2.43964	2.31399	2.92028	2.58864	2.29395	2.51262	2.23173	1.90901	2.35166	1.84767	2.09073	-1.28882	-0.685063	0.291239	-0.554116	-0.866408	3.1294	3.25073	2.78749	0.407656	0.0463647	2.5702	0.813732	-1.18469	0.0106166	0.380646	3.69605	3.3795	3.24825	3.57684	3.32386	3.39571	4.11257	4.661	3.72108	3.47727	3.60211	4.17877	4.17877	3.41183	3.61785	3.38965
TRIM66	-1.05071	-1.93352	-0.147472	-2.13522	-1.06056	0.461381	-1.38934	-6.91143	-1.34873	-1.78752	-0.796773	-2.32882	-1.23987	-2.6121	-2.16855	-3.08444	-2.98803	-1.83821	3.3043	4.06297	3.87518	4.46894	4.21142	3.15753	2.70014	2.72579	4.33117	4.93396	2.45091	4.73414	3.49968	3.11789	3.0714	-3.65693	-6.91143	-1.36188	-0.593594	-1.91227	-2.3128	1.9224	-0.636621	1.50716	0.394946	2.00732	2.04055	2.04055	2.67194	2.45026	2.41403
TRIM67	-2.02609	-0.842908	-4.45549	-3.98533	-6.91143	-4.21289	-6.91143	1.24455	1.53146	0.93169	1.98048	1.72877	1.59801	1.22473	1.92943	2.06095	2.51561	2.17983	-1.65857	0.0441746	-0.493035	0.25539	-0.580879	-1.05279	-2.80065	-6.91143	-3.68618	-2.48171	-6.91143	-1.73754	1.63716	1.97851	1.68233	-1.96181	-6.91143	-1.93153	-3.09085	-2.09849	-1.91273	-6.91143	-6.91143	-6.91143	-2.80117	-6.91143	-6.91143	-6.91143	-4.35181	-1.96384	-2.48529
TRIM71	-1.79262	-2.49577	-1.8932	-1.56791	-0.823405	-0.971121	-2.57047	-1.3575	-1.60567	-1.47389	-0.882935	-2.57986	-1.23987	0.0895465	-0.505906	-0.176248	-2.98803	-1.83821	-0.0521634	-0.0545311	0.0491165	0.367112	-0.236802	-0.929333	-3.34445	-0.989002	-0.250048	-0.942076	-6.91143	-1.73754	2.73797	2.78122	2.68046	-2.17644	-3.98434	-2.07846	-1.16954	-6.91143	-1.59985	-1.31737	-6.91143	-2.34188	-0.28755	-2.27626	0.0492606	0.0492606	0.672973	1.30428	0.0125121
[truncated: 110 more columns]
