# Supplementary material for: Evolution and expression of the duck TRIM gene repertoire
Source: Front Immunol. 2023 Aug 9;14:1220081. doi: 10.3389/fimmu.2023.1220081 (PMC10445537; doi:10.3389/fimmu.2023.1220081)
Supplement: Supplementary File 7 — Relative expression of TRIM or TRIM like genes in ducks. [file DataSheet_7.xlsx]

## Sheet: intestine
logFC	logFC	logCPM	F	PValue	FDR
BSPRY	0.79118	5.10847	42.5289	9.52909e-10	3.19505e-09
FDS1	-0.285214	5.24847	3.48276	0.0639199	0.0828054
FDS2	-2.59676	3.85165	42.7346	8.77644e-10	3.12661e-09
FSD1L	-0.84041	3.07428	20.7336	1.06852e-05	2.43622e-05
NHLRC1	0.00729518	2.4102	0.00240169	0.960977	0.995922
RNF135	0.528251	4.73902	17.2268	5.48117e-05	0.000100783
RNF207	-1.3798	4.60715	39.855	2.80099e-09	8.86979e-09
RNF39R	-0.244885	1.94777	1.33836	0.249121	0.315554
TRIM1	-0.53947	2.77335	10.5941	0.00139586	0.00209378
TRIM13	-0.303259	3.86639	6.57036	0.0113305	0.0157522
TRIM14	1.51094	4.94312	126.549	8.66564e-22	1.64647e-20
TRIM18	0.610701	3.01581	17.7666	4.24878e-05	8.35105e-05
TRIM19.1	0.690995	3.07546	18.1037	3.62593e-05	7.38135e-05
TRIM19.2	0.87155	3.05168	58.8648	1.82238e-12	7.99042e-12
TRIM2	0.618186	4.16064	8.54815	0.0039829	0.00567563
TRIM200	0.178557	3.86377	1.21664	0.271747	0.33673
TRIM201	-0.116524	8.01305	0.978257	0.324187	0.384972
TRIM202	3.73595	2.45911	589.299	2.05089e-54	1.16901e-52
TRIM203	2.30271	1.86543	109.073	1.26768e-19	1.44516e-18
TRIM205	-1.4986	2.34616	33.7216	3.54195e-08	1.00946e-07
TRIM206	-0.675615	3.46376	13.9287	0.000266929	0.000461059
TRIM207	-1.81422	5.1543	45.8114	2.59232e-10	9.85082e-10
TRIM208	-1.56423	0.345295	19.731	1.6974e-05	3.72123e-05
TRIM211	0.9636	0.473167	14.9814	0.000160209	0.000285372
TRIM212	1.76183	2.99153	75.9086	4.47502e-15	2.31888e-14
TRIM213	2.38625	1.69848	317.058	3.62167e-39	1.03218e-37
TRIM23	-0.860164	4.56713	38.6754	4.53071e-09	1.35921e-08
TRIM24	0.655964	5.43097	28.3427	3.54923e-07	9.19574e-07
TRIM25	1.44324	5.74692	92.8	1.80209e-17	1.14132e-16
TRIM28	-0.262161	5.14019	5.27094	0.0230382	0.030539
TRIM29	-0.00976597	1.10706	0.0135309	0.907549	0.957968
TRIM3	-0.554835	5.38411	13.7004	0.000298391	0.000500243
TRIM32	-0.286014	3.74775	11.4105	0.000925719	0.00142611
TRIM33	-0.0714239	5.31195	0.462017	0.497707	0.567386
TRIM35	-1.66862	4.97327	50.4491	4.28435e-11	1.74434e-10
TRIM36	-0.100349	4.36265	0.339264	0.561109	0.627122
TRIM37	-0.705499	6.07308	32.5893	5.71661e-08	1.55165e-07
TRIM39	-0.310906	3.36763	5.924	0.0160841	0.0218285
TRIM41	0.399035	5.64972	21.018	9.37654e-06	2.22693e-05
TRIM42	-2.78713	1.08715	2.006e-07	0.999644	0.999998
TRIM45	-1.93094	3.4759	92.8143	1.79402e-17	1.14132e-16
TRIM46	-1.45212	3.36122	99.0631	2.57311e-18	2.44445e-17
TRIM47	-0.0239668	4.27565	0.0203445	0.886766	0.953692
TRIM50	-0.107092	-1.6367	0.0596031	0.807451	0.88509
TRIM54	-1.32279	6.06654	18.1854	3.48956e-05	7.36684e-05
TRIM55	-5.85307	4.91523	97.657	3.96591e-18	3.22939e-17
TRIM59	1.50133	4.01815	124.863	1.38248e-21	1.97003e-20
TRIM215	0.101893	5.9959	0.598341	0.440402	0.512304
TRIM62	-0.142238	3.12767	1.00498	0.317686	0.384972
TRIM63	-4.35365	7.40579	6.81476e-12	0.999998	0.999998
TRIM65	0.720901	3.57507	28.2154	3.7518e-07	9.29794e-07
TRIM66	0.988591	3.42193	17.3218	5.24064e-05	9.95722e-05
TRIM67	-1.37351	0.340356	12.0716	0.000665667	0.00105397
TRIM7	1.56912	2.91664	81.1312	7.78685e-16	4.4385e-15
TRIM71	0.736517	1.49429	8.56523	0.0039477	0.00567563
TRIM8	0.388588	4.86803	12.7766	0.000469569	0.000764726
TRIM9	-2.09301	3.27459	69.9187	3.50115e-14	1.66305e-13

## Sheet: lung
logFC	logFC	logCPM	F	PValue	FDR
BSPRY	-0.605154	5.10847	8.44456	0.00420349	0.00974806
FDS1	-0.628063	5.24847	6.86524	0.00967206	0.0172284
FDS2	-0.994606	3.85165	3.9915	0.0474976	0.0735589
FSD1L	-1.25156	3.07428	18.1818	3.49546e-05	0.000132828
NHLRC1	-0.797206	2.4102	10.1153	0.0017795	0.00461051
RNF135	0.525502	4.73902	7.75603	0.00602819	0.0126328
RNF207	-0.559362	4.60715	3.35153	0.0690824	0.100967
RNF39R	0.786202	1.94777	7.70097	0.00620559	0.0126328
TRIM1	0.830791	2.77335	14.835	0.000171942	0.000544483
TRIM13	0.374736	3.86639	5.09437	0.0254153	0.042608
TRIM14	2.64789	4.94312	242.948	1.95004e-33	1.11152e-31
TRIM18	0.579795	3.01581	7.28529	0.0077318	0.0142165
TRIM19.1	-0.271111	3.07546	1.02837	0.312137	0.395374
TRIM19.2	0.956663	3.05168	33.6652	3.62711e-08	2.06745e-07
TRIM2	-2.06017	4.16064	24.667	1.79713e-06	7.87971e-06
TRIM200	1.45809	3.86377	48.2882	9.85715e-11	9.36429e-10
TRIM201	-0.500223	8.01305	7.30128	0.00766647	0.0142165
TRIM202	2.01627	2.45911	81.2199	7.56158e-16	1.07752e-14
TRIM203	2.01151	1.86543	42.57	9.37363e-10	6.67871e-09
TRIM205	3.27266	2.34616	191.26	9.2581e-29	2.63856e-27
TRIM206	0.927558	3.46376	16.2813	8.58816e-05	0.000287956
TRIM207	2.55049	5.1543	101.816	1.11095e-18	2.1108e-17
TRIM208	1.14489	0.345295	9.23132	0.00279716	0.00693208
TRIM211	2.58054	0.473167	71.8586	1.78713e-14	2.03732e-13
TRIM212	0.204976	2.99153	0.366484	0.545821	0.610036
TRIM213	1.30868	1.69848	40.6432	2.03485e-09	1.28874e-08
TRIM23	-0.682293	4.56713	10.8276	0.00124064	0.00336744
TRIM24	0.0585542	5.43097	0.0906591	0.763749	0.803442
TRIM25	-1.00231	5.74692	12.699	0.00048788	0.00146364
TRIM28	-0.403254	5.14019	5.29267	0.0227623	0.0393167
TRIM29	-2.56469	1.10706	8.41196	0.00427547	0.00974806
TRIM3	0.0570418	5.38411	0.071624	0.789346	0.803442
TRIM32	-0.676588	3.74775	25.6646	1.15253e-06	5.47453e-06
TRIM33	-0.0447367	5.31195	0.0803893	0.777153	0.803442
TRIM35	0.752974	4.97327	7.31938	0.00759316	0.0142165
TRIM36	-2.13091	4.36265	45.4087	3.0374e-10	2.47331e-09
TRIM37	-0.362368	6.07308	3.98237	0.0477488	0.0735589
TRIM39	0.0704911	3.36763	0.145165	0.703726	0.771392
TRIM41	-0.192119	5.64972	1.92915	0.166864	0.221191
TRIM42	-2.78713	1.08715	8.9794e-08	0.999762	0.999762
TRIM45	-0.469402	3.4759	3.09961	0.0803035	0.114432
TRIM46	0.135617	3.36122	0.512358	0.475208	0.541737
TRIM47	0.211575	4.27565	0.764116	0.383409	0.475094
TRIM50	1.35868	-1.6367	8.08468	0.00507259	0.0111207
TRIM54	-0.312606	6.06654	0.529638	0.467868	0.541737
TRIM55	-0.480757	4.91523	0.712703	0.399862	0.484939
TRIM59	-0.175955	4.01815	0.573339	0.450096	0.534489
TRIM59L	0.246148	5.9959	1.60278	0.207428	0.268714
TRIM62	-0.309658	3.12767	2.02332	0.15693	0.212976
TRIM63	0.646764	7.40579	2.61785	0.108102	0.150288
TRIM65	0.958146	3.57507	24.2642	2.15201e-06	8.76174e-06
TRIM66	0.727897	3.42193	4.22379	0.0415566	0.0676778
TRIM67	-2.20698	0.340356	12.1412	0.000643065	0.00183274
TRIM7	1.06413	2.91664	16.7141	6.98908e-05	0.000248986
TRIM71	-3.08949	1.49429	30.9811	1.13483e-07	5.8805e-07
TRIM8	0.0480531	4.86803	0.0818019	0.775256	0.803442
TRIM9	-0.615772	3.27459	3.50584	0.0630556	0.0945834

## Sheet: spleen
logFC	logFC	logCPM	F	PValue	FDR
BSPRY	-1.0388	5.10847	64.9235	2.03496e-13	8.28518e-13
FDS1	-0.569904	5.24847	16.0457	9.61009e-05	0.000156507
FDS2	-3.23873	3.85165	69.5166	4.02777e-14	1.76602e-13
FSD1L	-0.309138	3.07428	3.71751	0.0556914	0.0661335
NHLRC1	-0.668918	2.4102	20.6149	1.12849e-05	2.07497e-05
RNF135	1.84094	4.73902	291.036	2.88923e-37	4.11715e-36
RNF207	-1.47095	4.60715	54.5727	8.9664e-12	3.00638e-11
RNF39R	-1.44024	1.94777	45.7965	2.60751e-10	7.82254e-10
TRIM1	-1.01414	2.77335	41.8475	1.25227e-09	3.39901e-09
TRIM13	-0.602996	3.86639	29.8562	1.84096e-07	4.19738e-07
TRIM14	0.993637	4.94312	59.8461	1.27204e-12	4.53166e-12
TRIM18	-1.23067	3.01581	62.9686	4.09912e-13	1.55767e-12
TRIM19.1	0.806886	3.07546	29.7643	1.91545e-07	4.19926e-07
TRIM19.2	1.07282	3.05168	108.216	1.63274e-19	9.30661e-19
TRIM2	-2.8243	4.16064	120.1	5.25208e-21	3.32632e-20
TRIM200	0.885142	3.86377	39.611	3.09307e-09	8.01385e-09
TRIM201	-0.301287	8.01305	7.64633	0.00638701	0.00827408
TRIM202	4.35197	2.45911	841.686	3.56027e-64	2.02936e-62
TRIM203	4.46893	1.86543	467.856	1.8702e-48	5.33007e-47
TRIM205	0.833533	2.34616	18.9458	2.44506e-05	4.22328e-05
TRIM206	0.186597	3.46376	1.49925	0.222664	0.235034
TRIM207	-0.442067	5.1543	4.21826	0.0416885	0.0505583
TRIM208	-0.876295	0.345295	8.71493	0.00365248	0.00495694
TRIM211	0.430594	0.473167	3.31956	0.0704075	0.0819026
TRIM212	-0.282465	2.99153	1.68587	0.196094	0.2173
TRIM213	1.8558	1.69848	208.909	1.97081e-30	1.87227e-29
TRIM215	-0.158659	5.9959	1.66972	0.198238	0.2173
TRIM23	-0.479711	4.56713	15.5912	0.000119471	0.000189162
TRIM24	1.60831	5.43097	227.126	4.49691e-32	5.12648e-31
TRIM25	0.672442	5.74692	21.2801	8.31525e-06	1.5799e-05
TRIM28	0.015674	5.14019	0.0238024	0.877591	0.877591
TRIM29	-2.24555	1.10706	16.5974	7.38784e-05	0.000123855
TRIM3	-0.736975	5.38411	28.438	3.40486e-07	7.18803e-07
TRIM32	-0.260895	3.74775	11.5159	0.000878138	0.00135281
TRIM33	0.272042	5.31195	8.5087	0.00406546	0.0053891
TRIM35	-2.73039	4.97327	138.626	3.3145e-23	2.36158e-22
TRIM36	-0.517884	4.36265	10.3099	0.00161194	0.0024179
TRIM37	-0.347074	6.07308	10.1597	0.00173972	0.00254267
TRIM39	-0.295786	3.36763	6.48328	0.0118748	0.0147144
TRIM41	0.252879	5.64972	9.85474	0.00203211	0.00289576
TRIM42	-1.2112	1.08715	0.276775	0.60003	0.610745
TRIM45	-0.265283	3.4759	2.85502	0.0931196	0.106156
TRIM46	0.145368	3.36122	1.5884	0.209467	0.225276
TRIM47	0.445544	4.27565	9.3748	0.00259821	0.00361215
TRIM50	-2.02288	-1.6367	24.3171	2.10163e-06	4.27831e-06
TRIM54	-4.45584	6.06654	148.98	2.24819e-24	1.83067e-23
TRIM55	-2.36328	4.91523	36.8601	9.55859e-09	2.36887e-08
TRIM59	-0.381818	4.01815	7.15569	0.00828326	0.0104921
TRIM62	-0.0817335	3.12767	0.403822	0.526068	0.545198
TRIM63	-8.14066	7.40579	33.0062	6.23633e-08	1.48113e-07
TRIM65	1.13283	3.57507	87.3042	1.03735e-16	5.37536e-16
TRIM66	4.25599	3.42193	420.903	7.86943e-46	1.49519e-44
TRIM67	-4.17886	0.340356	82.4184	5.09176e-16	2.41859e-15
TRIM7	-0.950358	2.91664	22.8392	4.08869e-06	8.03639e-06
TRIM71	1.01999	1.49429	20.0895	1.4379e-05	2.56126e-05
TRIM8	0.701968	4.86803	52.0837	2.29555e-11	7.26924e-11
TRIM9	-1.41865	3.27459	44.7585	3.92573e-10	1.11883e-09

## Sheet: liver
logFC	logFC	logCPM	F	PValue	FDR
BSPRY	2.20365	5.10847	469.611	1.50559e-48	2.14547e-47
FDS1	-1.77216	5.24847	134.146	1.09424e-22	8.91022e-22
FDS2	-1.18145	3.85165	10.9753	0.0011517	0.00211764
FSD1L	0.764869	3.07428	27.7049	4.68952e-07	1.16219e-06
NHLRC1	-0.547837	2.4102	14.5378	0.000198534	0.000419128
RNF135	2.4684	4.73902	563.662	3.05018e-53	5.79534e-52
RNF207	-1.14512	4.60715	32.4554	6.05101e-08	1.91615e-07
RNF39R	0.469505	1.94777	6.88689	0.00956066	0.0157749
TRIM1	-2.31462	2.77335	176.67	2.60154e-27	2.47146e-26
TRIM13	0.218309	3.86639	4.69309	0.0318277	0.0465174
TRIM14	3.66635	4.94312	951.646	1.13613e-67	6.47595e-66
TRIM18	-1.497	3.01581	89.5295	5.08167e-17	2.63323e-16
TRIM19.1	0.335129	3.07546	4.99072	0.0269292	0.0403938
TRIM19.2	0.0652743	3.05168	0.360168	0.549298	0.63898
TRIM2	1.44373	4.16064	63.9693	2.86189e-13	1.08752e-12
TRIM200	-0.837492	3.86377	28.2159	3.75114e-07	9.71887e-07
TRIM201	0.153562	8.01305	2.26733	0.134184	0.177871
TRIM202	1.30299	2.45911	66.8583	1.02413e-13	4.16965e-13
TRIM203	1.2476	1.86543	31.4954	9.10692e-08	2.73208e-07
TRIM205	0.150767	2.34616	0.57768	0.448389	0.532462
TRIM206	-0.272868	3.46376	3.05167	0.0826552	0.114911
TRIM207	-0.550677	5.1543	6.19433	0.0138837	0.0219825
TRIM208	-1.52681	0.345295	20.1293	1.41167e-05	3.09481e-05
TRIM211	0.85005	0.473167	13.1207	0.000396397	0.000779124
TRIM212	0.168327	2.99153	0.678366	0.411428	0.509813
TRIM213	0.36576	1.69848	6.86248	0.00968632	0.0157749
TRIM215	0.0436072	5.9959	0.137884	0.710906	0.794542
TRIM23	0.0256554	4.56713	0.0509834	0.821661	0.860564
TRIM24	-0.0335196	5.43097	0.083482	0.773023	0.833792
TRIM25	1.90815	5.74692	205.8	3.82869e-30	4.36471e-29
TRIM28	0.0974606	5.14019	0.985306	0.322455	0.408443
TRIM29	-0.958052	1.10706	2.90089	0.0905554	0.122897
TRIM3	0.236484	5.38411	3.62118	0.0589212	0.0839628
TRIM32	0.0568382	3.74775	0.603892	0.438293	0.531547
TRIM33	-0.442503	5.31195	21.2322	8.49955e-06	2.01864e-05
TRIM35	-2.13495	4.97327	96.4974	5.67693e-18	3.59539e-17
TRIM36	-1.9551	4.36265	115.18	2.13873e-20	1.52385e-19
TRIM37	-0.377609	6.07308	12.6777	0.000493048	0.00093679
TRIM39	0.919851	3.36763	78.8053	1.68808e-15	7.4016e-15
TRIM41	-0.555129	5.64972	44.2193	4.85983e-10	1.73132e-09
TRIM42	-2.78713	1.08715	6.02207e-08	0.999805	0.999805
TRIM45	-0.509207	3.4759	10.366	0.00156672	0.00279072
TRIM46	-0.149115	3.36122	1.66056	0.199467	0.2584
TRIM47	-0.571106	4.27565	13.7006	0.000298361	0.000607377
TRIM50	0.0852204	-1.6367	0.0817834	0.775281	0.833792
TRIM54	1.2489	6.06654	31.0749	1.09015e-07	3.10691e-07
TRIM55	-1.78272	4.91523	20.5812	1.14611e-05	2.61313e-05
TRIM59	0.385924	4.01815	8.64781	0.00378192	0.00653241
TRIM62	-0.0513914	3.12767	0.167084	0.683286	0.778946
TRIM63	-0.519633	7.40579	0.0239936	0.877143	0.892806
TRIM65	1.0723	3.57507	80.827	8.612e-16	4.0907e-15
TRIM66	1.40058	3.42193	43.7336	5.89341e-10	1.97603e-09
TRIM67	0.668394	0.340356	5.22373	0.0236501	0.0364339
TRIM7	4.06652	2.91664	682.271	2.37784e-58	6.77684e-57
TRIM71	-0.061574	1.49429	0.0460506	0.830369	0.860564
TRIM8	-0.570859	4.86803	29.8073	1.8802e-07	5.1034e-07
TRIM9	-2.4228	3.27459	93.2815	1.54887e-17	8.82855e-17

## Sheet: fibroblast
logFC	logFC	logCPM	F	PValue	FDR
BSPRY	0.0869168	5.10847	0.356802	0.551168	0.616011
FDS1	0.199001	5.24847	1.44915	0.230518	0.268153
FDS2	-1.92183	3.85165	19.799	1.64473e-05	3.74998e-05
FSD1L	0.958512	3.07428	29.3693	2.27226e-07	6.16756e-07
NHLRC1	-0.770544	2.4102	16.8796	6.46106e-05	0.00012276
RNF135	-0.46093	4.73902	8.50513	0.00407302	0.00627465
RNF207	-1.02296	4.60715	17.9264	3.94088e-05	8.0225e-05
RNF39R	-1.15403	1.94777	19.3175	2.05653e-05	4.50856e-05
TRIM1	0.378938	2.77335	4.85165	0.0291111	0.0385891
TRIM13	0.749	3.86639	37.9708	6.04779e-09	2.15453e-08
TRIM14	-1.90323	4.94312	84.2464	2.7967e-16	1.59412e-15
TRIM18	1.517	3.01581	101.622	1.17845e-18	9.59592e-18
TRIM19.1	-0.0347851	3.07546	0.0308533	0.8608	0.876171
TRIM19.2	-0.0315197	3.05168	0.0505848	0.822348	0.852252
TRIM2	1.36645	4.16064	37.82	6.43444e-09	2.15743e-08
TRIM200	0.0838723	3.86377	0.20726	0.649567	0.698591
TRIM201	0.214144	8.01305	2.74416	0.0996539	0.128652
TRIM202	-0.787047	2.45911	10.4736	0.0014836	0.00241616
TRIM203	-0.942696	1.86543	7.78815	0.00592711	0.0086627
TRIM205	-1.58413	2.34616	27.9367	4.23741e-07	1.09787e-06
TRIM206	1.65286	3.46376	99.6176	2.17097e-18	1.54682e-17
TRIM207	0.152018	5.1543	0.375435	0.540964	0.616011
TRIM208	-0.133569	0.345295	0.113826	0.73629	0.777195
TRIM211	-2.26228	0.473167	33.8228	3.39411e-08	1.0748e-07
TRIM212	1.27746	2.99153	29.7973	1.88841e-07	5.66524e-07
TRIM213	-2.77947	1.69848	133.958	1.15099e-22	1.31213e-21
TRIM215	0.408444	5.9959	7.97069	0.00538497	0.00807746
TRIM23	0.565479	4.56713	16.924	6.32656e-05	0.00012276
TRIM24	-0.377185	5.43097	6.08165	0.0147601	0.0205201
TRIM25	0.872683	5.74692	24.7851	1.70476e-06	4.04881e-06
TRIM28	-0.185016	5.14019	2.07133	0.152127	0.188505
TRIM29	1.49212	1.10706	13.4577	0.000335995	0.000598491
TRIM3	-0.517902	5.38411	9.30337	0.00269536	0.00426766
TRIM32	-0.0447603	3.74775	0.226947	0.634474	0.695482
TRIM33	1.04289	5.31195	94.7721	9.71071e-18	6.15012e-17
TRIM35	2.7499	4.97327	227.272	4.36583e-32	8.29508e-31
TRIM36	-0.275865	4.36265	1.94163	0.165507	0.200721
TRIM37	0.315893	6.07308	6.13898	0.0143072	0.0203878
TRIM39	-0.493794	3.36763	11.1768	0.00104075	0.00174478
TRIM41	-0.749156	5.64972	46.7485	1.79529e-10	6.82209e-10
TRIM42	1.70932	1.08715	28.1016	7.2905e-07	1.80677e-06
TRIM45	0.410002	3.4759	5.00023	0.0267865	0.0363531
TRIM46	-0.244635	3.36122	2.7132	0.101568	0.128652
TRIM47	2.48754	4.27565	269.107	1.42066e-35	8.09779e-34
TRIM50	0.0365235	-1.6367	0.0132929	0.908362	0.908362
TRIM54	2.03739	6.06654	63.1355	3.86018e-13	1.57164e-12
TRIM55	4.19702	4.91523	233.624	1.2201e-32	3.47727e-31
TRIM59	0.690596	4.01815	18.4554	3.07475e-05	6.49113e-05
TRIM62	0.189218	3.12767	1.47869	0.225847	0.268153
TRIM63	3.12155	7.40579	72.8208	3.27803e-14	1.69861e-13
TRIM65	-1.58848	3.57507	69.1912	4.51241e-14	2.1434e-13
TRIM66	2.648	3.42193	126.666	8.38984e-22	7.97035e-21
TRIM67	1.26841	0.340356	14.6625	0.000186903	0.00034366
TRIM7	-4.33384	2.91664	149.779	1.8337e-24	2.61302e-23
TRIM71	0.961824	1.49429	12.0703	0.000666104	0.00115054
TRIM8	0.648194	4.86803	29.3886	2.25331e-07	6.16756e-07
TRIM9	1.63279	3.27459	68.8385	5.10479e-14	2.23825e-13

## Sheet: adipose
logFC	logFC	logCPM	F	PValue	FDR
BSPRY	-2.05643	5.10847	63.7576	3.08741e-13	5.86609e-12
FDS1	-0.962301	5.24847	13.1958	0.000382044	0.00145177
FDS2	-3.23342	3.85165	19.8719	1.59015e-05	8.23987e-05
FSD1L	-2.05367	3.07428	35.9326	1.40405e-08	1.1433e-07
NHLRC1	-0.0722424	2.4102	0.0848202	0.771262	0.846844
RNF135	0.699024	4.73902	12.6179	0.000507819	0.00173592
RNF207	-1.43157	4.60715	15.4082	0.000130446	0.000572198
RNF39R	0.10415	1.94777	0.102212	0.749626	0.846844
TRIM1	2.4685	2.77335	169.098	1.55841e-26	4.44146e-25
TRIM13	-0.638106	3.86639	10.3761	0.00155873	0.00467619
TRIM14	0.39233	4.94312	2.86954	0.0922993	0.150316
TRIM18	1.56421	3.01581	58.8425	1.83736e-12	2.61824e-11
TRIM19.1	0.662096	3.07546	6.68803	0.0106359	0.0252603
TRIM19.2	0.585216	3.05168	10.2008	0.00170378	0.00485579
TRIM2	-0.797178	4.16064	4.15743	0.0431686	0.0848486
TRIM200	1.48523	3.86377	44.8521	3.78322e-10	3.59406e-09
TRIM201	0.0381988	8.01305	0.0422468	0.837423	0.883946
TRIM202	-0.329806	2.45911	0.959679	0.32881	0.425958
TRIM203	-0.828903	1.86543	3.08305	0.0811075	0.144421
TRIM205	0.250016	2.34616	0.51966	0.472084	0.572527
TRIM206	0.723697	3.46376	8.3566	0.00440065	0.0109059
TRIM207	0.0363845	5.1543	0.0121593	0.91234	0.945516
TRIM208	-0.756211	0.345295	1.99831	0.159501	0.233116
TRIM211	0.321934	0.473167	0.603708	0.438363	0.543189
TRIM212	-0.0256626	2.99153	0.00429173	0.947852	0.964778
TRIM213	0.242403	1.69848	0.974094	0.325215	0.425958
TRIM215	0.316122	5.9959	2.37219	0.125573	0.18836
TRIM23	0.117053	4.56713	0.334268	0.564004	0.669755
TRIM24	-0.0487598	5.43097	0.0539433	0.816648	0.878282
TRIM25	0.73241	5.74692	8.76318	0.00356225	0.00922946
TRIM28	-0.167858	5.14019	0.850003	0.357999	0.453465
TRIM29	8.11846	1.10706	410.996	2.9997e-45	1.70983e-43
TRIM3	0.522178	5.38411	5.8843	0.0164366	0.0360341
TRIM32	-0.0647156	3.74775	0.23562	0.62808	0.730624
TRIM33	0.0481319	5.31195	0.083833	0.77256	0.846844
TRIM35	1.11507	4.97327	15.4073	0.000130501	0.000572198
TRIM36	1.1469	4.36265	23.5071	3.02402e-06	1.91521e-05
TRIM37	-0.306239	6.07308	2.53634	0.11331	0.174559
TRIM39	0.333736	3.36763	3.03258	0.0836123	0.144421
TRIM41	-0.144353	5.64972	0.969841	0.32627	0.425958
TRIM42	0.890275	1.08715	6.52299	0.0122149	0.02785
TRIM45	0.44927	3.4759	3.07173	0.081662	0.144421
TRIM46	0.384489	3.36122	3.8332	0.0520608	0.0989156
TRIM47	1.6293	4.27565	55.4311	6.50164e-12	7.41187e-11
TRIM50	-1.14395	-1.6367	2.64118	0.106178	0.168116
TRIM54	-1.7154	6.06654	10.467	0.0014886	0.00467619
TRIM55	-4.65441	4.91523	27.1999	5.85174e-07	4.16937e-06
TRIM59	0.393208	4.01815	2.87599	0.0919379	0.150316
TRIM62	0.29885	3.12767	1.89894	0.170203	0.242539
TRIM63	-2.26416	7.40579	9.57277e-10	0.999975	0.999975
TRIM65	0.239605	3.57507	1.13641	0.288087	0.400511
TRIM66	-1.96373	3.42193	14.4093	0.000211303	0.000860304
TRIM67	-1.6132	0.340356	5.74203	0.0177676	0.0375094
TRIM7	-0.767624	2.91664	4.7206	0.0313379	0.0637951
TRIM71	-1.56537	1.49429	8.85051	0.00340471	0.00922946
TRIM8	0.596313	4.86803	12.5788	0.000517731	0.00173592
TRIM9	-1.84922	3.27459	20.3516	1.27402e-05	7.26194e-05

## Sheet: kidney
logFC	logFC	logCPM	F	PValue	FDR
BSPRY	2.89383	5.10847	480.606	3.92305e-49	2.23614e-47
FDS1	-1.40272	5.24847	35.929	1.40619e-08	6.67939e-08
FDS2	-3.48131	3.85165	26.3504	8.5072e-07	2.42455e-06
FSD1L	-1.68363	3.07428	36.1435	1.2863e-08	6.66535e-08
NHLRC1	0.335743	2.4102	2.78326	0.0972935	0.126039
RNF135	-0.0446085	4.73902	0.0593329	0.807879	0.822305
RNF207	-2.60535	4.60715	53.1112	1.55494e-11	1.26616e-10
RNF39R	0.125263	1.94777	0.201004	0.654544	0.731549
TRIM1	-1.35933	2.77335	29.9536	1.76523e-07	5.58988e-07
TRIM13	0.806142	3.86639	31.5208	9.00862e-08	3.42328e-07
TRIM14	0.445924	4.94312	5.15633	0.0245532	0.0357279
TRIM18	0.112005	3.01581	0.300678	0.584254	0.66605
TRIM19.1	0.62769	3.07546	8.1542	0.00489132	0.00844865
TRIM19.2	-0.177579	3.05168	1.08266	0.299741	0.377714
TRIM2	1.7516	4.16064	48.3823	9.50377e-11	6.77143e-10
TRIM200	0.764979	3.86377	13.7323	0.000293774	0.000644043
TRIM201	0.882699	8.01305	37.582	7.09646e-09	4.04498e-08
TRIM202	2.07862	2.45911	99.482	2.26297e-18	4.29964e-17
TRIM203	2.29768	1.86543	66.8829	1.01525e-13	9.64488e-13
TRIM205	0.118806	2.34616	0.158266	0.691311	0.753623
TRIM206	-0.139011	3.46376	0.344593	0.558053	0.649164
TRIM207	-2.41891	5.1543	35.3699	1.77483e-08	7.78194e-08
TRIM208	-2.50025	0.345295	19.1553	2.21769e-05	5.74584e-05
TRIM211	-0.950338	0.473167	5.11875	0.0250722	0.0357279
TRIM212	1.2065	2.99153	18.8243	2.58771e-05	6.41302e-05
TRIM213	-0.561869	1.69848	5.68589	0.0183233	0.0274849
TRIM215	-0.457634	5.9959	5.84112	0.0168292	0.0259261
TRIM23	-0.552069	4.56713	8.94554	0.00324141	0.00577377
TRIM24	-0.452024	5.43097	5.92365	0.0160872	0.0254713
TRIM25	0.0855411	5.74692	0.14324	0.705604	0.753623
TRIM28	0.315072	5.14019	4.6201	0.0331671	0.0461103
TRIM29	-1.35525	1.10706	2.81024	0.0957008	0.126039
TRIM3	0.185468	5.38411	0.952591	0.330597	0.400937
TRIM32	0.344916	3.74775	10.1603	0.0017392	0.00341842
TRIM33	-0.148334	5.31195	1.06006	0.304822	0.377714
TRIM35	-2.24359	4.97327	41.946	1.2037e-09	7.62341e-09
TRIM36	2.50257	4.36265	198.841	1.73e-29	4.93049e-28
TRIM37	-0.341314	6.07308	4.36281	0.0383829	0.0520911
TRIM39	-0.571153	3.36763	10.039	0.00184997	0.00351495
TRIM41	-0.737798	5.64972	31.1559	1.053e-07	3.75133e-07
TRIM42	-0.9426	1.08715	0.387078	0.535307	0.635677
TRIM45	0.707339	3.4759	11.0752	0.00109526	0.00222964
TRIM46	-0.581736	3.36122	9.81207	0.00207687	0.00381876
TRIM47	-0.842351	4.27565	11.7627	0.000776329	0.00163892
TRIM50	-0.211731	-1.6367	0.134853	0.713959	0.753623
TRIM54	-1.13883	6.06654	7.19647	0.00810547	0.0135886
TRIM55	-4.1887	4.91523	31.7196	8.27595e-08	3.36949e-07
TRIM59	1.58605	4.01815	83.2221	3.91019e-16	5.57202e-15
TRIM62	0.948459	3.12767	30.3326	1.49929e-07	5.02703e-07
TRIM63	-5.91668	7.40579	5.0334e-12	0.999998	0.999998
TRIM65	0.688218	3.57507	14.2233	0.000231273	0.000527303
TRIM66	-1.76483	3.42193	16.632	7.26719e-05	0.000172596
TRIM67	1.9124	0.340356	26.0271	9.81446e-07	2.66392e-06
TRIM7	1.91238	2.91664	74.8085	6.50186e-15	7.41213e-14
TRIM71	0.0851936	1.49429	0.0610047	0.805245	0.822305
TRIM8	0.389458	4.86803	7.05734	0.00872877	0.0142154
TRIM9	-1.82171	3.27459	26.6393	7.48898e-07	2.24669e-06

## Sheet: muscle
logFC	logFC	logCPM	F	PValue	FDR
BSPRY	-1.1987	5.10847	39.1551	3.72451e-09	1.11735e-08
FDS1	0.0111443	5.24847	0.00334971	0.953922	0.953922
FDS2	8.75661	3.85165	1065.48	6.10127e-71	1.15924e-69
FSD1L	3.71088	3.07428	531.788	1.00458e-51	9.54349e-51
NHLRC1	1.95616	2.4102	142.978	1.05723e-23	6.0262e-23
RNF135	-0.721322	4.73902	14.7741	0.000177078	0.000325595
RNF207	5.91252	4.60715	1097.87	8.14438e-72	2.32115e-70
RNF39R	2.01132	1.94777	83.53	3.53491e-16	1.6566e-15
TRIM1	-0.17838	2.77335	0.715506	0.398939	0.445873
TRIM13	0.235925	3.86639	2.58738	0.109774	0.130357
TRIM14	-1.20811	4.94312	28.8932	2.79333e-07	6.92261e-07
TRIM18	0.923315	3.01581	26.0088	9.89437e-07	2.34991e-06
TRIM19.1	-1.20153	3.07546	21.8973	6.27189e-06	1.36484e-05
TRIM19.2	-1.46304	3.05168	61.3871	7.2584e-13	2.4337e-12
TRIM2	0.996785	4.16064	14.4124	0.000210978	0.000373331
TRIM200	0.610774	3.86377	9.17725	0.00287613	0.00424411
TRIM201	0.332019	8.01305	5.14415	0.0247201	0.0320237
TRIM202	-1.53531	2.45911	23.0789	3.66852e-06	8.36423e-06
TRIM203	-1.16375	1.86543	7.51183	0.00685724	0.00953324
TRIM205	1.60553	2.34616	41.7345	1.31045e-09	4.14977e-09
TRIM206	1.63899	3.46376	76.5336	3.62215e-15	1.47473e-14
TRIM207	7.78343	5.1543	1199.67	2.00688e-74	1.14392e-72
TRIM208	5.56455	0.345295	441.396	5.31047e-47	3.78371e-46
TRIM211	1.68015	0.473167	31.2508	1.01108e-07	2.74435e-07
TRIM212	2.5559	2.99153	117.84	9.97718e-21	5.16999e-20
TRIM213	-0.3999	1.69848	3.16086	0.0774039	0.0938728
TRIM215	0.263886	5.9959	2.46299	0.118616	0.137982
TRIM23	0.861036	4.56713	31.8732	7.75128e-08	2.20911e-07
TRIM24	-0.722164	5.43097	15.6015	0.000118882	0.000233665
TRIM25	0.620628	5.74692	9.15862	0.00290387	0.00424411
TRIM28	-0.575224	5.14019	13.9157	0.000268627	0.000450345
TRIM29	-3.23876	1.10706	9.37339	0.00260009	0.00410355
TRIM3	-0.576042	5.38411	8.53522	0.00400977	0.00571393
TRIM32	0.100639	3.74775	0.890628	0.346791	0.395341
TRIM33	-0.434148	5.31195	9.32635	0.00266371	0.00410355
TRIM35	-0.750123	4.97327	6.88915	0.00954909	0.0129595
TRIM36	-2.46683	4.36265	74.4828	7.26503e-15	2.76071e-14
TRIM37	-1.38028	6.07308	63.207	3.76225e-13	1.3403e-12
TRIM39	1.29348	3.36763	83.3268	3.77821e-16	1.6566e-15
TRIM41	-0.0181805	5.64972	0.023932	0.877261	0.892927
TRIM42	-0.764718	1.08715	0.546609	0.461502	0.505878
TRIM45	0.45288	3.4759	4.66708	0.0322984	0.0409112
TRIM46	0.0814617	3.36122	0.241325	0.623952	0.671043
TRIM47	0.0742718	4.27565	0.121555	0.727832	0.768267
TRIM50	-1.18259	-1.6367	4.00698	0.0470747	0.0583317
TRIM54	7.45153	6.06654	750.359	5.79263e-61	8.2545e-60
TRIM55	7.76942	4.91523	644.156	8.5877e-57	9.78997e-56
TRIM59	-0.816799	4.01815	14.3626	0.000216139	0.000373331
TRIM62	-1.14406	3.12767	30.7538	1.25107e-07	3.2414e-07
TRIM63	10.7503	7.40579	627.871	1.7019e-51	1.38583e-50
TRIM65	0.0599241	3.57507	0.103144	0.748525	0.775744
TRIM66	-1.59313	3.42193	14.8659	0.000169396	0.000321852
TRIM67	-2.89557	0.340356	18.7684	2.65615e-05	5.40717e-05
TRIM7	3.7353	2.91664	402.281	9.92623e-45	6.28661e-44
TRIM71	-2.20025	1.49429	21.8308	6.46501e-06	1.36484e-05
TRIM8	0.355446	4.86803	6.35312	0.0127394	0.0168871
TRIM9	-1.0466	3.27459	10.9513	0.00116568	0.00189839

## Sheet: ovary
logFC	logFC	logCPM	F	PValue	FDR
BSPRY	-1.24457	5.10847	46.1504	2.26923e-10	1.17587e-09
FDS1	1.39412	5.24847	74.4732	7.28889e-15	8.30934e-14
FDS2	-2.95681	3.85165	38.3584	5.15879e-09	1.72971e-08
FSD1L	0.194569	3.07428	0.878762	0.350014	0.407159
NHLRC1	-0.697519	2.4102	11.6503	0.000821128	0.00147524
RNF135	-0.446678	4.73902	6.59826	0.0111617	0.0159054
RNF207	-0.878456	4.60715	11.5065	0.000882275	0.00152393
RNF39R	-0.754546	1.94777	7.39194	0.00730658	0.0106788
TRIM1	0.417195	2.77335	4.91712	0.0280617	0.0363527
TRIM13	0.0486768	3.86639	0.116095	0.733775	0.760458
TRIM14	-0.574726	4.94312	8.24136	0.00467345	0.00739963
TRIM18	0.208896	3.01581	1.26725	0.262041	0.311173
TRIM19.1	0.247498	3.07546	1.40002	0.23855	0.289305
TRIM19.2	1.01293	3.05168	54.4047	9.54993e-12	6.80432e-11
TRIM2	-0.755109	4.16064	6.3139	0.0130126	0.0180908
TRIM200	-0.115285	3.86377	0.305645	0.581169	0.637051
TRIM201	-0.52387	8.01305	11.6331	0.000828203	0.00147524
TRIM202	-1.27534	2.45911	22.1837	5.50501e-06	1.36429e-05
TRIM203	-1.01004	1.86543	7.83825	0.00577292	0.00889341
TRIM205	0.772037	2.34616	9.0608	0.0030541	0.00497381
TRIM206	1.12716	3.46376	35.6345	1.58948e-08	5.03335e-08
TRIM207	-2.17245	5.1543	39.1647	3.70996e-09	1.32167e-08
TRIM208	-1.27028	0.345295	9.5356	0.00239242	0.00401082
TRIM211	-3.07323	0.473167	45.3572	3.09967e-10	1.47234e-09
TRIM212	-1.1931	2.99153	13.4267	0.000341131	0.000670499
TRIM213	1.37229	1.69848	64.1098	2.72149e-13	2.58541e-12
TRIM215	0.197034	5.9959	1.46794	0.227533	0.281944
TRIM23	-0.377094	4.56713	5.15321	0.0245958	0.0326037
TRIM24	-0.059604	5.43097	0.132566	0.716287	0.756081
TRIM25	-1.08408	5.74692	21.4686	7.62774e-06	1.81159e-05
TRIM28	0.233698	5.14019	2.95329	0.0877197	0.111112
TRIM29	1.05673	1.10706	5.92875	0.0160425	0.0217719
TRIM3	0.120488	5.38411	0.468794	0.494576	0.563816
TRIM32	-0.586231	3.74775	28.7805	2.93353e-07	7.96244e-07
TRIM33	0.451073	5.31195	13.1365	0.000393323	0.000747314
TRIM35	4.83972	4.97327	684.207	1.99052e-58	1.13459e-56
TRIM36	0.549009	4.36265	7.66698	0.00631782	0.00947673
TRIM37	0.623786	6.07308	21.0392	9.28572e-06	2.11715e-05
TRIM39	-0.793994	3.36763	22.3923	5.00714e-06	1.2973e-05
TRIM41	0.658774	5.64972	39.2574	3.57219e-09	1.32167e-08
TRIM42	2.23903	1.08715	46.136	9.07015e-10	3.97691e-09
TRIM45	1.34726	3.4759	54.0651	1.08504e-11	6.87195e-11
TRIM46	-0.748493	3.36122	18.8679	2.53562e-05	5.1618e-05
TRIM47	-0.0555298	4.27565	0.0708947	0.790396	0.80451
TRIM50	1.71068	-1.6367	19.3821	1.99574e-05	4.37527e-05
TRIM54	-3.67844	6.06654	59.376	1.51081e-12	1.23023e-11
TRIM55	2.26347	4.91523	51.0122	3.45351e-11	1.9685e-10
TRIM59	-1.27384	4.01815	35.259	1.85888e-08	5.57664e-08
TRIM62	0.898767	3.12767	31.905	7.64691e-08	2.17937e-07
TRIM63	-2.7087	7.40579	2.46491e-12	0.999999	0.999999
TRIM65	-0.0702059	3.57507	0.148451	0.700554	0.753426
TRIM66	-0.188969	3.42193	0.320864	0.571916	0.637051
TRIM67	3.72618	0.340356	149.112	2.17375e-24	4.13013e-23
TRIM7	-1.22701	2.91664	19.1892	2.183e-05	4.60856e-05
TRIM71	4.20454	1.49429	299.16	7.16536e-38	2.04213e-36
TRIM8	-1.00623	4.86803	42.004	1.17601e-09	4.78805e-09
TRIM9	1.89951	3.27459	84.335	2.71697e-16	3.87169e-15

## Sheet: testis
logFC	logFC	logCPM	F	PValue	FDR
BSPRY	0.292194	5.10847	2.12322	0.147124	0.158228
FDS1	0.300329	5.24847	1.70224	0.193949	0.204724
FDS2	2.55513	3.85165	62.2716	5.27007e-13	2.00263e-12
FSD1L	-0.702251	3.07428	5.67195	0.0184641	0.0228794
NHLRC1	-0.539054	2.4102	4.3209	0.0393117	0.04573
RNF135	-1.51202	4.73902	36.5154	1.1024e-08	2.85623e-08
RNF207	-1.42449	4.60715	16.1042	9.34544e-05	0.000140182
RNF39R	-1.3743	1.94777	12.8509	0.000452673	0.000645059
TRIM1	-0.990537	2.77335	12.4236	0.000559044	0.000777208
TRIM13	-0.233708	3.86639	1.52745	0.218384	0.226325
TRIM14	-2.52769	4.94312	65.213	1.83551e-13	8.04801e-13
TRIM18	-3.69493	3.01581	111.223	6.74299e-20	6.40584e-19
TRIM19.1	-2.73097	3.07546	56.459	4.43259e-12	1.40365e-11
TRIM19.2	-1.83302	3.05168	59.8693	1.26132e-12	4.49344e-12
TRIM2	-2.77242	4.16064	34.4505	2.60713e-08	5.94426e-08
TRIM200	-3.04662	3.86377	73.0211	1.19784e-14	5.68972e-14
TRIM201	-1.00842	8.01305	23.4823	3.05798e-06	5.44703e-06
TRIM202	-4.73028	2.45911	92.7326	1.84073e-17	1.31152e-16
TRIM203	-3.83676	1.86543	37.8466	6.36451e-09	1.72751e-08
TRIM205	-2.6538	2.34616	31.9637	7.45797e-08	1.57446e-07
TRIM206	-3.6503	3.46376	88.8728	6.26857e-17	3.93034e-16
TRIM207	-0.959768	5.1543	5.81351	0.0170854	0.0216415
TRIM208	-1.95103	0.345295	11.5073	0.000881933	0.00119691
TRIM211	-1.156	0.473167	5.48677	0.0204453	0.0247954
TRIM212	-3.01903	2.99153	36.143	1.28654e-08	3.18839e-08
TRIM213	-0.592006	1.69848	4.73122	0.0311509	0.0369917
TRIM215	0.863052	5.9959	20.0909	1.437e-05	2.40908e-05
TRIM23	-0.11827	4.56713	0.324288	0.569875	0.580051
TRIM24	1.79826	5.43097	113.086	3.91778e-20	4.46627e-19
TRIM25	-2.23619	5.74692	43.7229	5.91844e-10	1.68675e-09
TRIM28	0.256681	5.14019	2.19186	0.140792	0.154329
TRIM29	-1.66941	1.10706	3.92913	0.0492425	0.0561364
TRIM3	-0.813637	5.38411	10.6336	0.0013683	0.00177258
TRIM32	0.513133	3.74775	16.9994	6.10447e-05	9.40418e-05
TRIM33	0.567408	5.31195	13.1376	0.000393115	0.000574553
TRIM35	1.32656	4.97327	23.0746	3.67576e-06	6.34903e-06
TRIM36	5.75674	4.36265	1151.66	3.21493e-73	1.83251e-71
TRIM37	1.27921	6.07308	63.8004	3.04045e-13	1.2379e-12
TRIM39	-0.704096	3.36763	10.7582	0.00128487	0.00170319
TRIM41	1.58109	5.64972	173.792	5.11124e-27	9.71136e-26
TRIM42	10.6087	1.08715	1141.54	2.98575e-55	8.50938e-54
TRIM45	1.17876	3.4759	25.2218	1.40319e-06	2.58007e-06
TRIM46	0.830403	3.36122	19.946	1.53654e-05	2.50237e-05
TRIM47	-3.33715	4.27565	82.8553	4.41048e-16	2.28543e-15
TRIM50	3.08595	-1.6367	53.969	1.12503e-11	3.37509e-11
TRIM54	-3.07187	6.06654	26.8432	6.84552e-07	1.30065e-06
TRIM55	-0.334004	4.91523	0.279829	0.597578	0.597578
TRIM59	1.15073	4.01815	29.5072	2.1406e-07	4.35765e-07
TRIM62	-1.08113	3.12767	18.4704	3.05323e-05	4.83428e-05
TRIM63	0.628152	7.40579	2.31969	0.130184	0.1455
TRIM65	-2.90744	3.57507	88.5752	6.89533e-17	3.93034e-16
TRIM66	1.78205	3.42193	28.6281	3.13449e-07	6.1609e-07
TRIM67	2.90873	0.340356	58.4127	2.15191e-12	7.21524e-12
TRIM7	-2.3957	2.91664	34.8544	2.2013e-08	5.22808e-08
TRIM71	3.12765	1.49429	107.995	1.7432e-19	1.41946e-18
TRIM8	-1.19896	4.86803	34.3555	2.7132e-08	5.94818e-08
TRIM9	2.93809	3.27459	163.691	5.74551e-26	8.18736e-25

[truncated: 2 more sheets: brain, heart]
